# Supplementary material for: Crystal structure of dirubidium hydrogen citrate from laboratory X-ray powder diffraction data and DFT comparison
Source: Acta Crystallogr E Crystallogr Commun. 2017 Jan 1;73(Pt 1):92–5. doi: 10.1107/S2056989016020168 (PMC5209781; doi:10.1107/S2056989016020168)
Supplement: Supplementary file 1 [file e-73-00092-sup1.cif]

##############################################################################
#                                                                            #
# This CIF contains the data in a paper accepted for publication in          #
# Acta Crystallographica Section E. It conforms to the requirements of       #
# Notes for Authors for Acta Crystallographica Section E, and has been       #
# peer reviewed under the auspices of the IUCr Commission on Journals.       #
#                                                                            #
# Full details of the Crystallographic Information File format               #
# are given in the paper "The Crystallographic Information File (CIF):       #
# a New Standard Archive File for Crystallography" by S. R. Hall, F. H.      #
# Allen and I. D. Brown [Acta Cryst. (1991), A47, 655-685].                  #
#                                                                            #
# The current version of the core CIF dictionary is obtainable from          #
# ftp://ftp.iucr.org/pub/cif_core.dic.                                       #
#                                                                            #
# Software is freely available for graphical display of the structure(s)     #
# in this CIF. For information consult the CIF software page                 #
# http://www.iucr.org/resources/cif/software.                                #
#                                                                            #
# This file may be used for bona fide research purposes within the           #
# scientific community so long as proper attribution is given to the journal # 
# article from which it was obtained.                                        #
#                                                                            #
##############################################################################
data_RAMM020C_publ
_database_code_depnum_ccdc_archive 'CCDC 1523503'
_audit_creation_method     "from EXP file using GSAS2CIF"
_journal_data_validation_number     ?
_journal_date_recd_electronic     2016-12-04
_journal_date_accepted     2016-12-19
_journal_name_full     'Acta Crystallographica, Section E'
_journal_year     2017
_journal_volume     73
_journal_issue      1
_journal_page_first     92
_journal_page_last     95
_journal_paper_category     GI
_journal_paper_doi     10.1107/S2056989016020168
_journal_coeditor_code     VN2120
_publ_contact_author_name     'James A. Kaduk'
_publ_contact_author_address
;
Department of Chemistry
Illinois Institute of Technology
3101 S. Dearborn St.
Chicago IL 60616
USA
;
_publ_contact_author_email     kaduk@polycrystallography.com
_publ_contact_author_fax     ?
_publ_contact_author_phone     1-630-605-0274
_publ_section_title
;
Crystal structure of dirubidium hydrogen citrate from laboratory X-ray powder
diffraction data and DFT comparison
;
_publ_section_title_footnote     .
loop_
    _publ_author_name
    _publ_author_footnote
    _publ_author_address
    'Rammohan, Alagappa' .
;
Atlantic International University
Honolulu
HI
USA
;
    'Kaduk, James A.' .
;
Illinois Institute of Technology
Chicago
IL
USA
;
_publ_section_synopsis
;
The crystal structure of dirubidium hydrogen citrate has been solved and
refined using laboratory X-ray powder diffraction data, and optimized using
density functional techniques.
;
_pd_block_id     2016-12-11T10:41|RAMM020C|James_A._Kaduk|D2
_chemical_name_systematic     'Dirubidium hydrogen citrate'
_chemical_name_common     'dirubidium hydrogen citrate'
_chemical_formula_moiety     '2(Rb +), H C6 H5 O7 2-'
_chemical_formula_sum     "C6 H6 O7 Rb2"
_chemical_formula_structural     'Rb2 H C6 H5 O7'
_chemical_formula_analytical     ?
_chemical_formula_iupac     '2Rb +, H C6 H5 O7 2-'
_chemical_formula_weight     361.04
_chemical_melting_point     ?
_symmetry_cell_setting     monoclinic
_symmetry_space_group_name_H-M     "P 21/m"
_symmetry_space_group_name_Hall     '-P 2yb'
loop_
    _symmetry_equiv_pos_site_id
    _symmetry_equiv_pos_as_xyz
    1 +x,+y,+z
    2 -x,+y+1/2,-z
    -1 -x,-y,-z
    -2 +x,-y+1/2,+z
_cell_length_a     5.97796(17)
_cell_length_b     15.0960(4)
_cell_length_c     5.32067(19)
_cell_angle_alpha     90.0
_cell_angle_beta     93.9341(13)
_cell_angle_gamma     90.0
_cell_volume     479.02(4)
_cell_formula_units_Z     2
_cell_measurement_temperature     300
_cell_special_details     ?
_exptl_crystal_density_diffrn     2.503
_exptl_crystal_density_meas     ?
_exptl_crystal_density_method     ?
_exptl_crystal_F_000     ?
_pd_char_colour     white
_pd_char_particle_morphology     ?
_exptl_absorpt_process_details
;   GSAS Absorption/surface roughness correction: function number 3
 Surface roughness abs. correction (Suortti)
Terms =     0.34000        0.70000
Correction is not refined.
;
_exptl_absorpt_correction_T_min     0.51355
_exptl_absorpt_correction_T_max     0.80324
_exptl_special_details     ?
_diffrn_ambient_temperature     300
loop_
    _diffrn_radiation_type
    _diffrn_radiation_wavelength
    K\a~1~ 1.540629
    K\a~2~ 1.544451
_diffrn_radiation_monochromator     ?
_diffrn_measurement_device_type     'Bruker D2 Phaser'
_pd_instr_dist_src/mono     ?
_pd_instr_dist_mono/spec     ?
_pd_instr_dist_src/spec     ?
_pd_instr_dist_spec/anal     ?
_pd_instr_dist_anal/detc     ?
_pd_instr_dist_spec/detc     ?
_pd_instr_location     ?
loop_
    _refln_index_h
    _refln_index_k
    _refln_index_l
    _pd_refln_wavelength_id
    _refln_observed_status
    _refln_F_squared_meas
    _refln_F_squared_calc
    _refln_phase_calc
    _refln_d_spacing
    _gsas_i100_meas
    1 0 0 1 o 864.192 907.068 0.00 5.96377 6.15
    1 0 0 2 o 920.514 907.068 0.00 5.96377 3.26
    1 1 0 1 o 986.107 995.043 0.00 5.54660 10.05
    1 1 0 2 o 1007.178 995.043 0.00 5.54660 5.12
    0 0 1 1 o 1556.574 1475.083 0.00 5.30808 6.20
    0 0 1 2 o 1556.019 1475.083 0.00 5.30808 3.08
    0 1 1 1 o 374.372 368.874 0.00 5.00752 2.65
    0 1 1 2 o 378.216 368.874 0.00 5.00752 1.33
    1 2 0 1 o 24.825 46.479 180.00 4.67935 0.17
    1 2 0 2 o 10.435 46.479 180.00 4.67935 0.04
    0 2 1 1 o 933.422 739.967 0.00 4.34187 4.35
    0 2 1 2 o 804.996 739.967 0.00 4.34187 1.86
    1 0 -1 1 o 324.798 307.712 0.00 4.10747 1.52
    1 0 -1 2 o 465.289 307.712 0.00 4.10747 1.11
    1 1 -1 1 o 11852.598 11782.224 0.00 3.96337 100.00
    1 1 -1 2 o 11878.916 11782.224 0.00 3.96337 49.87
    1 3 0 1 o 5398.960 5289.295 0.00 3.84582 19.12
    1 0 1 1 o 1.002 0.975 180.00 3.83642 0.00
    1 3 0 2 o 5453.201 5289.295 0.00 3.84582 9.61
    1 0 1 2 o 1.030 0.975 180.00 3.83642 0.00
    0 4 0 1 o 3041.066 3216.392 180.00 3.77387 4.45
    0 4 0 2 o 3014.051 3216.392 180.00 3.77387 2.19
    1 1 1 1 o 6573.039 6900.210 0.00 3.71822 19.83
    1 1 1 2 o 6446.938 6900.210 0.00 3.71822 9.67
    0 3 1 1 o 333.600 293.184 0.00 3.65180 1.01
    0 3 1 2 o 372.568 293.184 0.00 3.65180 0.56
    1 2 -1 1 o 45.436 10.062 0.00 3.60783 0.25
    1 2 -1 2 o 144.785 10.062 0.00 3.60783 0.41
    1 2 1 1 o 0.092 5.392 180.00 3.41999 0.00
    1 2 1 2 o 0.092 5.392 180.00 3.41999 0.00
    1 4 0 1 o 306.326 240.429 0.00 3.18901 0.77
    1 3 -1 1 o 17077.102 17074.400 0.00 3.18194 58.69
    1 4 0 2 o 239.965 240.429 0.00 3.18901 0.30
    1 3 -1 2 o 16968.996 17074.400 0.00 3.18194 29.02
    0 4 1 1 o 10483.396 10579.331 180.00 3.07574 22.11
    0 4 1 2 o 10445.744 10579.331 180.00 3.07574 10.96
    1 3 1 1 o 12817.411 12746.643 0.00 3.05084 27.32
    1 3 1 2 o 12928.666 12746.643 0.00 3.05084 13.72
    2 0 0 1 o 11411.821 11345.744 180.00 2.98189 20.74
    2 0 0 2 o 11493.549 11345.744 180.00 2.98189 10.40
    2 1 0 1 o 3489.835 3550.465 0.00 2.92536 12.13
    2 1 0 2 o 3599.237 3550.465 0.00 2.92536 6.22
    1 4 -1 1 o 4272.681 4350.019 180.00 2.77899 9.50
    2 2 0 1 o 1346.515 1361.701 180.00 2.77330 3.82
    1 4 -1 2 o 4309.247 4350.019 180.00 2.77899 4.77
    2 2 0 2 o 1351.633 1361.701 180.00 2.77330 1.91
    1 5 0 1 o 2803.393 3188.301 180.00 2.69360 4.75
    1 4 1 1 o 1.176 1.337 180.00 2.69037 0.00
    1 5 0 2 o 2971.896 3188.301 180.00 2.69360 2.51
    1 4 1 2 o 1.283 1.337 180.00 2.69037 0.00
    2 0 -1 1 o 2582.872 2605.997 180.00 2.67946 5.28
    2 0 -1 2 o 2585.624 2605.997 180.00 2.67946 2.63
    0 0 2 1 o 7589.234 8152.417 0.00 2.65404 8.37
    0 0 2 2 o 7837.853 8152.417 0.00 2.65404 4.31
    2 1 -1 1 o 1316.021 1358.142 0.00 2.63822 5.23
    2 1 -1 2 o 1353.012 1358.142 0.00 2.63822 2.68
    0 1 2 1 o 1047.861 1004.864 0.00 2.61395 2.24
    0 5 1 1 o 358.257 343.799 0.00 2.62430 0.58
    0 1 2 2 o 1023.258 1004.864 0.00 2.61395 1.09
    0 5 1 2 o 364.654 343.799 0.00 2.62430 0.29
    2 3 0 1 o 46.602 30.201 0.00 2.56528 0.09
    2 3 0 2 o 27.506 30.201 0.00 2.56528 0.03
    2 0 1 1 o 16736.324 16623.607 180.00 2.52677 14.82
    2 2 -1 1 o 25.600 25.240 0.00 2.52507 0.11
    2 0 1 2 o 17219.777 16623.607 180.00 2.52677 7.59
    2 2 -1 2 o 26.835 25.240 0.00 2.52507 0.05
    0 6 0 1 o 13356.861 12398.170 180.00 2.51591 9.59
    0 6 0 2 o 14040.342 12398.170 180.00 2.51591 5.02
    0 2 2 1 o 355.522 313.089 0.00 2.50376 0.66
    0 2 2 2 o 339.084 313.089 0.00 2.50376 0.31
    2 1 1 1 o 443.693 437.226 180.00 2.49210 0.79
    1 0 -2 1 o 1064.190 1058.770 0.00 2.48905 1.67
    2 1 1 2 o 438.286 437.226 180.00 2.49210 0.39
    1 0 -2 2 o 1075.855 1058.770 0.00 2.48905 0.84
    1 1 -2 1 o 2519.795 2678.274 0.00 2.45588 7.64
    1 1 -2 2 o 2513.333 2678.274 0.00 2.45588 3.79
    1 5 -1 1 o 795.641 736.562 0.00 2.43265 1.29
    1 5 -1 2 o 947.013 736.562 0.00 2.43265 0.76
    2 2 1 1 o 1183.325 984.853 180.00 2.39607 1.86
    2 2 1 2 o 1090.485 984.853 180.00 2.39607 0.85
    1 0 2 1 o 18.930 19.441 180.00 2.36523 0.01
    1 5 1 1 o 1645.538 1806.954 180.00 2.37254 2.22
    1 0 2 2 o 18.576 19.441 180.00 2.36523 0.00
    1 5 1 2 o 1752.694 1806.954 180.00 2.37254 1.18
    2 3 -1 1 o 1883.304 1939.545 0.00 2.36504 4.65
    1 2 -2 1 o 1179.279 1221.513 0.00 2.36383 3.13
    2 3 -1 2 o 1832.942 1939.545 0.00 2.36504 2.25
    1 2 -2 2 o 1146.556 1221.513 0.00 2.36383 1.51
    0 3 2 1 o 1871.717 1920.329 0.00 2.34751 2.90
    0 3 2 2 o 1918.072 1920.329 0.00 2.34751 1.48
    2 4 0 1 o 8028.951 8051.503 0.00 2.33967 13.09
    1 1 2 1 o 1473.382 1492.285 0.00 2.33672 1.74
    2 4 0 2 o 7823.513 8051.503 0.00 2.33967 6.34
    1 1 2 2 o 1428.058 1492.285 0.00 2.33672 0.84
    1 6 0 1 o 1443.902 1452.186 180.00 2.31808 1.83
    1 6 0 2 o 1601.180 1452.186 180.00 2.31808 1.01
    0 6 1 1 o 1870.051 1591.733 180.00 2.27347 2.14
    0 6 1 2 o 1802.653 1591.733 180.00 2.27347 1.03
    2 3 1 1 o 478.097 408.392 0.00 2.25806 0.66
    1 2 2 1 o 2.572 2.126 0.00 2.25700 0.00
    2 3 1 2 o 471.653 408.392 0.00 2.25806 0.33
    1 2 2 2 o 2.603 2.126 0.00 2.25700 0.00
    1 3 -2 1 o 2609.539 2445.673 0.00 2.23101 5.21
    1 3 -2 2 o 2530.266 2445.673 0.00 2.23101 2.51
    2 4 -1 1 o 6978.014 6843.326 0.00 2.18478 12.67
    2 4 -1 2 o 6801.385 6843.326 0.00 2.18478 6.14
    0 4 2 1 o 8381.899 8526.368 180.00 2.17094 10.49
    0 4 2 2 o 8174.808 8526.368 180.00 2.17094 5.09
    1 6 -1 1 o 173.740 177.870 0.00 2.14543 0.22
    1 3 2 1 o 10853.324 10044.627 0.00 2.14054 11.36
    1 6 -1 2 o 195.534 177.870 0.00 2.14543 0.12
    1 3 2 2 o 10600.213 10044.627 0.00 2.14054 5.52
    2 5 0 1 o 17.679 16.508 0.00 2.12155 0.02
    2 5 0 2 o 21.787 16.508 0.00 2.12155 0.02
    1 6 1 1 o 72.875 76.007 0.00 2.10386 0.08
    2 4 1 1 o 2398.167 2494.953 0.00 2.09961 2.67
    1 6 1 2 o 72.950 76.007 0.00 2.10386 0.04
    2 4 1 2 o 2456.882 2494.953 0.00 2.09961 1.36
    1 4 -2 1 o 1697.707 1639.839 180.00 2.07781 2.64
    1 4 -2 2 o 1801.645 1639.839 180.00 2.07781 1.39
    2 0 -2 1 o 7996.136 7966.246 180.00 2.05373 10.64
    2 0 -2 2 o 8357.511 7966.246 180.00 2.05373 5.54
    2 1 -2 1 o 384.988 398.032 0.00 2.03499 0.94
    2 1 -2 2 o 380.929 398.032 0.00 2.03499 0.46
    1 7 0 1 o 8170.778 8501.959 180.00 2.02798 7.71
    1 7 0 2 o 8314.571 8501.959 180.00 2.02798 3.90
    1 4 2 1 o 868.664 739.751 0.00 2.00414 0.81
    2 5 -1 1 o 457.534 386.394 0.00 2.00403 0.65
    1 4 2 2 o 808.759 739.751 0.00 2.00414 0.37
    2 5 -1 2 o 422.180 386.394 0.00 2.00403 0.30
    0 7 1 1 o 572.997 550.384 180.00 1.99791 0.52
    3 0 0 1 o -0.977 1.535 0.00 1.98792 0.00
    0 5 2 1 o 78.431 102.478 180.00 1.99333 0.08
    0 7 1 2 o 402.657 550.384 180.00 1.99791 0.18
    3 0 0 2 o 0.157 1.535 0.00 1.98792 0.00
    0 5 2 2 o 69.966 102.478 180.00 1.99333 0.03
    2 2 -2 1 o 501.359 590.091 180.00 1.98168 1.13
    2 2 -2 2 o 524.520 590.091 180.00 1.98168 0.59
    3 1 0 1 o 1325.674 1596.406 180.00 1.97091 2.12
    3 1 0 2 o 1204.337 1596.406 180.00 1.97091 0.95
    2 5 1 1 o 54.986 51.224 180.00 1.93769 0.05
    2 5 1 2 o 39.771 51.224 180.00 1.93769 0.02
    3 2 0 1 o 355.157 336.178 180.00 1.92237 0.54
    1 5 -2 1 o 585.552 533.251 180.00 1.92052 0.70
    2 0 2 1 o 4797.188 4367.164 180.00 1.91821 2.01
    3 2 0 2 o 368.828 336.178 180.00 1.92237 0.28
    2 6 0 1 o 3007.356 2855.920 0.00 1.92291 2.90
    1 5 -2 2 o 570.857 533.251 180.00 1.92052 0.34
    2 0 2 2 o 4520.158 4367.164 180.00 1.91821 0.94
    2 6 0 2 o 3140.219 2855.920 0.00 1.92291 1.51
    3 0 -1 1 o 2094.600 2011.984 180.00 1.90509 2.12
    2 1 2 1 o 134.810 129.464 180.00 1.90291 0.12
    1 7 -1 1 o 4620.401 4466.928 180.00 1.90934 3.89
    2 3 -2 1 o 1484.706 1428.285 0.00 1.90145 2.71
    3 0 -1 2 o 2088.760 2011.984 180.00 1.90509 1.05
    2 1 2 2 o 132.686 129.464 180.00 1.90291 0.06
    1 7 -1 2 o 4653.792 4466.928 180.00 1.90934 1.95
    2 3 -2 2 o 1442.552 1428.285 0.00 1.90145 1.31
    3 1 -1 1 o 1565.002 1631.640 180.00 1.89009 3.07
    3 1 -1 2 o 1451.109 1631.640 180.00 1.89009 1.41
    0 8 0 1 o 1774.479 1957.592 0.00 1.88693 0.71
    0 8 0 2 o 1723.610 1957.592 0.00 1.88693 0.34
    1 7 1 1 o 4682.385 5205.791 180.00 1.87986 3.85
    1 7 1 2 o 5012.384 5205.791 180.00 1.87986 2.06
    2 2 2 1 o 0.018 0.041 180.00 1.85911 0.00
    1 5 2 1 o 3.435 3.267 0.00 1.86189 0.00
    2 2 2 2 o -0.087 0.041 180.00 1.85911 0.00
    1 5 2 2 o 2.683 3.267 0.00 1.86189 0.00
    3 3 0 1 o 6360.757 6350.995 180.00 1.84887 8.24
    3 2 -1 1 o 43.131 42.461 180.00 1.84715 0.07
    3 3 0 2 o 6410.833 6350.995 180.00 1.84887 4.13
    3 2 -1 2 o 42.609 42.461 180.00 1.84715 0.04
    2 6 -1 1 o 167.166 136.687 0.00 1.83411 0.15
    2 6 -1 2 o 179.380 136.687 0.00 1.83411 0.08
    0 6 2 2 o 1540.522 1295.606 180.00 1.82590 0.62
    3 0 1 1 o 1689.784 1424.739 180.00 1.82106 0.90
    0 6 2 1 o 1705.280 1295.606 180.00 1.82590 1.37
    3 0 1 2 o 1593.905 1424.739 180.00 1.82106 0.42
    3 1 1 1 o 1950.322 1833.715 180.00 1.80795 1.98
    2 4 -2 1 o 1450.355 1470.187 0.00 1.80392 2.09
    3 1 1 2 o 1792.825 1833.715 180.00 1.80795 0.90
    2 4 -2 2 o 1305.875 1470.187 0.00 1.80392 0.93
    1 8 0 1 o 358.542 411.047 0.00 1.79903 0.27
    2 3 2 1 o 2.088 2.797 0.00 1.79239 0.00
    1 8 0 2 o 334.378 411.047 0.00 1.79903 0.13
    2 3 2 2 o 2.232 2.797 0.00 1.79239 0.00
    3 3 -1 1 o 3214.096 3398.604 180.00 1.78167 4.87
    3 3 -1 2 o 3020.981 3398.604 180.00 1.78167 2.27
    2 6 1 1 o 3053.522 3217.925 0.00 1.78285 2.45
    2 6 1 2 o 2914.284 3217.925 0.00 1.78285 1.16
    0 8 1 1 o 2406.002 2681.675 0.00 1.77794 1.73
    3 2 1 1 o 0.003 0.005 180.00 1.77026 0.00
    1 6 -2 1 o 581.899 588.433 180.00 1.76944 0.52
    0 0 3 1 o 2905.880 2975.238 0.00 1.76936 1.47
    0 8 1 2 o 2346.950 2681.675 0.00 1.77794 0.84
    3 2 1 2 o 0.006 0.005 180.00 1.77026 0.00
    1 6 -2 2 o 585.900 588.433 180.00 1.76944 0.26
    0 0 3 2 o 2933.420 2975.238 0.00 1.76936 0.74
    3 4 0 1 o 1494.042 1641.767 0.00 1.75883 1.63
    0 1 3 1 o 269.802 302.344 0.00 1.75733 0.26
    3 4 0 2 o 1386.802 1641.767 0.00 1.75883 0.75
    0 1 3 2 o 255.253 302.344 0.00 1.75733 0.12
    2 7 0 1 o 683.690 676.905 180.00 1.74742 0.53
    2 7 0 2 o 793.415 676.905 180.00 1.74742 0.30
    1 0 -3 1 o 5159.236 5395.926 0.00 1.72894 3.67
    1 0 -3 2 o 5266.362 5395.926 0.00 1.72894 1.86
    1 6 2 1 o 32.010 33.035 0.00 1.72328 0.02
    0 2 3 1 o 872.353 899.819 0.00 1.72266 0.83
    1 6 2 2 o 32.350 33.035 0.00 1.72328 0.01
    0 2 3 2 o 886.532 899.819 0.00 1.72266 0.42
    1 1 -3 1 o 1070.157 1079.554 0.00 1.71771 1.45
    1 8 -1 1 o 28.344 28.133 0.00 1.71466 0.02
    1 1 -3 2 o 1094.650 1079.554 0.00 1.71771 0.74
    3 3 1 1 o 1782.429 1749.967 180.00 1.71237 1.52
    1 8 -1 2 o 29.047 28.133 0.00 1.71466 0.01
    2 4 2 1 o 5430.093 5243.684 0.00 1.70999 3.76
    3 3 1 2 o 1789.619 1749.967 180.00 1.71237 0.76
    2 4 2 2 o 5128.333 5243.684 0.00 1.70999 1.76
    3 4 -1 1 o 1109.569 1297.053 0.00 1.70068 1.37
    2 5 -2 1 o 854.534 1068.249 180.00 1.69809 1.02
    3 4 -1 2 o 1003.074 1297.053 0.00 1.70068 0.62
    2 5 -2 2 o 741.832 1068.249 180.00 1.69809 0.44
    1 8 1 1 o 8.218 12.085 180.00 1.69321 0.01
    1 2 -3 1 o 99.766 133.989 0.00 1.68529 0.12
    1 8 1 2 o 7.245 12.085 180.00 1.69321 0.00
    1 2 -3 2 o 150.089 133.989 0.00 1.68529 0.09
    2 7 -1 1 o 1446.685 1173.719 180.00 1.67998 1.11
    2 7 -1 2 o 1566.692 1173.719 180.00 1.67998 0.60
    0 7 2 1 o 150.854 119.602 180.00 1.67366 0.10
    0 7 2 2 o 145.375 119.602 180.00 1.67366 0.05
    0 3 3 1 o 262.367 215.251 0.00 1.66917 0.21
    1 0 3 1 o 1756.191 1455.684 180.00 1.66540 0.59
    0 3 3 2 o 254.522 215.251 0.00 1.66917 0.10
    1 0 3 2 o 1593.378 1455.684 180.00 1.66540 0.27
    3 5 0 1 o 366.081 344.581 0.00 1.66032 0.33
    3 5 0 2 o 400.236 344.581 0.00 1.66032 0.18
    1 1 3 1 o 4073.516 3482.804 0.00 1.65536 2.72
    1 1 3 2 o 3880.815 3482.804 0.00 1.65536 1.29
    3 0 -2 1 o 6144.144 6464.451 180.00 1.64622 5.32
    3 0 -2 2 o 6238.597 6464.451 180.00 1.64622 2.69
    2 7 1 1 o 5.556 5.580 180.00 1.64032 0.00
    3 4 1 1 o 234.258 233.698 0.00 1.64010 0.18
    3 1 -2 1 o 1181.752 1052.648 180.00 1.63651 1.97
    2 7 1 2 o 6.234 5.580 180.00 1.64032 0.00
    3 4 1 2 o 264.931 233.698 0.00 1.64010 0.10
    1 3 -3 1 o 1702.417 1489.247 0.00 1.63511 1.88
    3 1 -2 2 o 1250.494 1052.648 180.00 1.63651 1.04
    1 3 -3 2 o 1796.219 1489.247 0.00 1.63511 0.99
    1 7 -2 1 o 3275.931 2672.921 180.00 1.62986 2.32
    1 2 3 1 o 232.920 186.362 180.00 1.62628 0.15
    1 7 -2 2 o 3343.942 2672.921 180.00 1.62986 1.18
    1 2 3 2 o 223.540 186.362 180.00 1.62628 0.07
    2 5 2 1 o 328.017 255.862 180.00 1.61906 0.21
    2 5 2 2 o 370.952 255.862 180.00 1.61906 0.12
    1 9 0 1 o 405.963 288.984 180.00 1.61463 0.24
    3 5 -1 1 o 85.503 70.403 180.00 1.61114 0.10
    1 9 0 2 o 336.016 288.984 180.00 1.61463 0.10
    3 2 -2 1 o 124.011 118.279 180.00 1.60840 0.19
    3 5 -1 2 o 69.908 70.403 180.00 1.61114 0.04
    3 2 -2 2 o 116.438 118.279 180.00 1.60840 0.09
    0 4 3 1 o 2337.221 2106.371 180.00 1.60202 1.73
    0 9 1 1 o 22.183 19.009 0.00 1.59933 0.01
    0 4 3 2 o 2290.363 2106.371 180.00 1.60202 0.84
    0 9 1 2 o 18.722 19.009 0.00 1.59933 0.01
    2 8 0 1 o 990.463 1012.002 180.00 1.59450 0.60
    1 7 2 1 o 1680.811 1732.834 180.00 1.59357 0.96
    2 6 -2 1 o 3104.212 3254.293 0.00 1.59097 2.82
    2 8 0 2 o 962.915 1012.002 180.00 1.59450 0.29
    1 7 2 2 o 1622.933 1732.834 180.00 1.59357 0.46
    2 6 -2 2 o 2856.055 3254.293 0.00 1.59097 1.29
    1 3 3 1 o 1165.657 1030.408 0.00 1.58105 0.67
    1 3 3 2 o 1155.321 1030.408 0.00 1.58105 0.33
    1 4 -3 1 o 910.345 1023.014 180.00 1.57184 0.84
    2 0 -3 1 o 1021.300 1173.785 180.00 1.56965 0.72
    1 4 -3 2 o 872.728 1023.014 180.00 1.57184 0.40
    2 0 -3 2 o 985.440 1173.785 180.00 1.56965 0.34
    3 3 -2 1 o 213.375 251.685 180.00 1.56461 0.26
    2 1 -3 1 o 673.313 754.036 0.00 1.56123 0.92
    3 3 -2 2 o 229.350 251.685 180.00 1.56461 0.14
    3 6 0 1 o 40.051 43.986 0.00 1.55978 0.03
    3 5 1 1 o 466.958 517.855 0.00 1.55935 0.32
    2 1 -3 2 o 662.700 754.036 0.00 1.56123 0.45
    3 6 0 2 o 38.213 43.986 0.00 1.55978 0.01
    3 5 1 2 o 440.124 517.855 0.00 1.55935 0.15
    1 9 -1 1 o 72.107 95.281 180.00 1.55280 0.04
    1 9 -1 2 o 68.671 95.281 180.00 1.55280 0.02
    2 8 -1 1 o 1383.481 1423.937 180.00 1.54277 0.84
    3 0 2 1 o 130.383 131.158 0.00 1.54115 0.04
    2 8 -1 2 o 1421.315 1423.937 180.00 1.54277 0.43
    0 8 2 1 o 999.385 992.272 0.00 1.53787 0.54
    3 0 2 2 o 133.357 131.158 0.00 1.54115 0.02
    1 9 1 1 o 627.075 610.130 180.00 1.53682 0.35
    2 2 -3 1 o 81.309 78.468 180.00 1.53677 0.11
    0 8 2 2 o 1107.485 992.272 0.00 1.53787 0.30
    3 1 2 1 o 1382.664 1219.663 180.00 1.53318 0.83
    1 9 1 2 o 697.156 610.130 180.00 1.53682 0.19
    2 2 -3 2 o 87.849 78.468 180.00 1.53677 0.06
    3 1 2 2 o 1248.866 1219.663 180.00 1.53318 0.37
    0 5 3 1 o 106.199 99.781 180.00 1.52652 0.07
    2 6 2 1 o 1105.723 999.809 0.00 1.52542 0.60
    1 4 3 1 o 445.672 383.861 0.00 1.52364 0.24
    0 5 3 2 o 118.086 99.781 180.00 1.52652 0.04
    2 6 2 2 o 1198.115 999.809 0.00 1.52542 0.33
    1 4 3 2 o 445.942 383.861 0.00 1.52364 0.12
    3 6 -1 1 o 544.829 478.789 0.00 1.51879 0.44
    3 6 -1 2 o 471.707 478.789 0.00 1.51879 0.19
    2 8 1 1 o 930.671 978.005 180.00 1.51188 0.51
    3 2 2 1 o 71.215 72.264 180.00 1.51000 0.04
    0 10 0 1 o 133.751 133.784 0.00 1.50955 0.03
    3 4 -2 1 o 696.709 675.114 0.00 1.50891 0.77
    2 8 1 2 o 1044.406 978.005 180.00 1.51188 0.29
    3 2 2 2 o 83.238 72.264 180.00 1.51000 0.03
    0 10 0 2 o 151.962 133.784 0.00 1.50955 0.02
    3 4 -2 2 o 773.448 675.114 0.00 1.50891 0.43
    1 8 -2 1 o 245.760 220.154 0.00 1.50368 0.14
    1 5 -3 1 o 21.310 20.010 180.00 1.50034 0.02
    1 8 -2 2 o 233.568 220.154 0.00 1.50368 0.06
    2 3 -3 1 o 1811.076 1632.348 0.00 1.49844 2.09
    1 5 -3 2 o 22.814 20.010 180.00 1.50034 0.01
    2 3 -3 2 o 1890.649 1632.348 0.00 1.49844 1.09
    4 0 0 1 o 849.483 807.261 0.00 1.49094 0.39
    4 0 0 2 o 792.956 807.261 0.00 1.49094 0.18
    2 7 -2 1 o 1458.958 1487.548 180.00 1.48721 1.02
    4 1 0 1 o 590.615 601.117 180.00 1.48372 0.55
    2 7 -2 2 o 1462.757 1487.548 180.00 1.48721 0.51
    4 1 0 2 o 658.664 601.117 180.00 1.48372 0.31
    2 0 3 1 o 2265.687 1850.242 180.00 1.47779 0.54
    3 6 1 1 o 100.806 77.795 0.00 1.47518 0.06
    1 8 2 1 o 193.149 147.874 180.00 1.47504 0.10
    2 0 3 2 o 2368.820 1850.242 180.00 1.47779 0.28
    3 3 2 1 o 3202.836 2488.552 180.00 1.47358 1.78
    3 6 1 2 o 94.584 77.795 0.00 1.47518 0.03
    1 8 2 2 o 179.782 147.874 180.00 1.47504 0.05
    2 1 3 1 o 204.873 173.365 180.00 1.47076 0.10
    3 3 2 2 o 2848.877 2488.552 180.00 1.47358 0.78
    2 1 3 2 o 171.001 173.365 180.00 1.47076 0.04
    1 10 0 1 o 1.706 2.005 0.00 1.46340 0.00
    4 2 0 1 o 15.495 18.423 0.00 1.46268 0.01
    2 9 0 1 o 47.281 58.003 0.00 1.46188 0.03
    4 0 -1 1 o 1075.036 1285.463 0.00 1.46175 0.60
    3 7 0 1 o 491.533 581.865 0.00 1.46164 0.28
    1 10 0 2 o 1.780 2.005 0.00 1.46340 0.00
    4 2 0 2 o 16.407 18.423 0.00 1.46268 0.01
    2 9 0 2 o 51.575 58.003 0.00 1.46188 0.01
    1 5 3 1 o 85.045 94.472 180.00 1.45825 0.04
    4 0 -1 2 o 1161.603 1285.463 0.00 1.46175 0.32
    3 7 0 2 o 529.465 581.865 0.00 1.46164 0.15
    4 1 -1 1 o 255.824 264.967 180.00 1.45494 0.27
    1 5 3 2 o 91.784 94.472 180.00 1.45825 0.02
    0 10 1 1 o 4013.950 3938.218 0.00 1.45197 1.93
    4 1 -1 2 o 270.217 264.967 180.00 1.45494 0.14
    2 2 3 1 o 152.103 148.751 180.00 1.45026 0.07
    2 4 -3 1 o 1284.833 1255.350 0.00 1.44929 1.28
    0 10 1 2 o 4042.959 3938.218 0.00 1.45197 0.97
    0 6 3 1 o 560.913 554.041 180.00 1.44729 0.31
    2 2 3 2 o 149.530 148.751 180.00 1.45026 0.03
    2 4 -3 2 o 1242.439 1255.350 0.00 1.44929 0.62
    3 5 -2 1 o 320.044 325.659 0.00 1.44532 0.31
    0 6 3 2 o 531.719 554.041 180.00 1.44729 0.14
    3 5 -2 2 o 306.001 325.659 0.00 1.44532 0.15
    4 2 -1 1 o 176.506 213.532 0.00 1.43508 0.19
    2 7 2 1 o 69.508 85.984 0.00 1.43325 0.03
    4 2 -1 2 o 188.905 213.532 0.00 1.43508 0.10
    2 7 2 2 o 86.842 85.984 0.00 1.43325 0.02
    4 3 0 1 o 1255.989 1239.753 180.00 1.42951 1.02
    3 7 -1 1 o 2848.048 2658.046 0.00 1.42775 1.87
    3 4 2 1 o 3.160 2.922 0.00 1.42677 0.00
    4 3 0 2 o 1341.660 1239.753 180.00 1.42951 0.54
    1 6 -3 1 o 601.744 560.390 180.00 1.42492 0.40
    3 7 -1 2 o 2836.935 2658.046 0.00 1.42775 0.93
    3 4 2 2 o 3.075 2.922 0.00 1.42677 0.00
    2 9 -1 1 o 0.015 0.006 0.00 1.42170 0.00
    1 6 -3 2 o 583.362 560.390 180.00 1.42492 0.19
    2 9 -1 2 o 0.020 0.006 0.00 1.42170 0.00
    2 3 3 1 o 315.382 292.516 180.00 1.41791 0.14
    0 9 2 1 o 52.150 48.381 180.00 1.41787 0.02
    1 10 -1 1 o 758.981 678.778 0.00 1.41689 0.35
    2 3 3 2 o 335.016 292.516 180.00 1.41791 0.08
    0 9 2 2 o 55.511 48.381 180.00 1.41787 0.01
    1 10 -1 2 o 781.898 678.778 0.00 1.41689 0.18
    4 0 1 1 o 3968.127 3601.299 0.00 1.41042 1.34
    4 0 1 2 o 3467.956 3601.299 0.00 1.41042 0.58
    1 10 1 1 o 4.385 4.435 180.00 1.40472 0.00
    4 1 1 1 o 140.999 144.174 180.00 1.40430 0.09
    4 3 -1 1 o 1181.877 1232.451 180.00 1.40372 1.12
    1 10 1 2 o 3.652 4.435 180.00 1.40472 0.00
    4 1 1 2 o 115.011 144.174 180.00 1.40430 0.04
    4 3 -1 2 o 948.092 1232.451 180.00 1.40372 0.44
    2 9 1 1 o 39.956 57.232 180.00 1.39742 0.02
    2 9 1 2 o 42.829 57.232 180.00 1.39742 0.01
    2 5 -3 1 o 92.221 112.428 180.00 1.39267 0.08
    3 7 1 1 o 4151.504 4724.884 0.00 1.39134 2.14
    1 9 -2 1 o 10.666 11.820 180.00 1.39094 0.00
    2 8 -2 1 o 522.627 567.640 180.00 1.38950 0.29
    2 5 -3 2 o 103.844 112.428 180.00 1.39267 0.04
    1 6 3 1 o 93.171 99.587 0.00 1.38872 0.04
    3 7 1 2 o 4483.613 4724.884 0.00 1.39134 1.15
    1 9 -2 2 o 11.331 11.820 180.00 1.39094 0.00
    4 4 0 1 o 1396.485 1463.839 180.00 1.38665 1.00
    4 2 1 1 o 93.656 97.946 0.00 1.38642 0.06
    2 8 -2 2 o 539.726 567.640 180.00 1.38950 0.15
    1 6 3 2 o 93.814 99.587 0.00 1.38872 0.02
    4 4 0 2 o 1321.077 1463.839 180.00 1.38665 0.47
    4 2 1 2 o 87.887 97.946 0.00 1.38642 0.03
    3 6 -2 1 o 1181.693 1021.347 0.00 1.37753 0.93
    2 4 3 1 o 1746.450 1401.910 0.00 1.37605 0.74
    3 6 -2 2 o 1287.573 1021.347 0.00 1.37753 0.51
    3 5 2 1 o 87.490 72.676 0.00 1.37265 0.04
    2 4 3 2 o 1681.993 1401.910 0.00 1.37605 0.35
    3 5 2 2 o 77.003 72.676 0.00 1.37265 0.02
    3 0 -3 1 o 917.710 865.131 180.00 1.36916 0.53
    3 8 0 1 o 89.257 84.517 180.00 1.36857 0.04
    1 9 2 1 o 94.167 89.280 180.00 1.36818 0.04
    0 7 3 1 o 2344.183 2238.377 180.00 1.36787 1.15
    3 0 -3 2 o 868.858 865.131 180.00 1.36916 0.25
    3 8 0 2 o 83.908 84.517 180.00 1.36857 0.02
    1 9 2 2 o 88.021 89.280 180.00 1.36818 0.02
    0 7 3 2 o 2183.727 2238.377 180.00 1.36787 0.53
    3 1 -3 1 o 189.217 198.657 180.00 1.36356 0.21
    4 4 -1 1 o 1342.726 1440.421 180.00 1.36307 1.13
    3 1 -3 2 o 153.529 198.657 180.00 1.36356 0.09
    4 4 -1 2 o 1039.903 1440.421 180.00 1.36307 0.43
    4 3 1 1 o 37.566 66.180 180.00 1.35808 0.02
    4 3 1 2 o 17.332 66.180 180.00 1.35808 0.00
    1 7 -3 1 o 2135.791 2528.104 180.00 1.34893 1.19
    3 2 -3 1 o 10.013 10.157 180.00 1.34717 0.01
    2 10 0 1 o 2075.888 2074.900 180.00 1.34680 0.88
    1 7 -3 2 o 2551.091 2528.104 180.00 1.34893 0.71
_pd_meas_2theta_range_min     4.9978
_pd_meas_2theta_range_max     70.00603
_pd_meas_2theta_range_inc     0.02021
_pd_meas_number_of_points     3217
_pd_meas_scan_method     step
_pd_meas_special_details     ?
_refine_special_details     ?
_reflns_number_total     428
_refine_ls_matrix_type     full
_refine_ls_goodness_of_fit_all     1.82
_refine_ls_restrained_S_all     ?
_refine_ls_restrained_S_obs     ?
_refine_ls_number_parameters     49
_refine_ls_number_restraints     15
_refine_ls_number_constraints     ?
_refine_ls_hydrogen_treatment     refU
_refine_ls_weighting_scheme     sigma
_refine_ls_weighting_details     ?
_refine_ls_shift/su_max     0.08
_refine_ls_shift/su_mean     0.01
_refine_diff_density_max     0.46
_refine_diff_density_min     -0.41
_refine_ls_extinction_method     ?
_refine_ls_extinction_coef     ?
loop_
    _atom_type_symbol
    _atom_type_number_in_cell
    _atom_type_scat_Cromer_Mann_a1
    _atom_type_scat_Cromer_Mann_a2
    _atom_type_scat_Cromer_Mann_a3
    _atom_type_scat_Cromer_Mann_a4
    _atom_type_scat_Cromer_Mann_b1
    _atom_type_scat_Cromer_Mann_b2
    _atom_type_scat_Cromer_Mann_b3
    _atom_type_scat_Cromer_Mann_b4
    _atom_type_scat_Cromer_Mann_c
    _atom_type_scat_dispersion_real
    _atom_type_scat_dispersion_imag
    _atom_type_scat_source
    C 12.0 2.31000 20.8439 1.02000 10.2075 1.58860 0.56870 0.86500 51.6512
                                                                         0.21560
                                                                           0.000
                                                                           0.000
                                                      International_Tables_Vol_C
    H 12.0 0.49300 10.5109 0.32291 26.1257 0.14019 3.14236 0.04081 57.7997
                                                                         0.00304
                                                                           0.000
                                                                           0.000
                                                      International_Tables_Vol_C
    O 14.0 3.04850 13.2771 2.28680 5.70110 1.54630 0.32390 0.86700 32.9089
                                                                         0.25080
                                                                           0.000
                                                                           0.000
                                                      International_Tables_Vol_C
    Rb 4.0 17.1784 1.78880 9.64350 17.3151 5.13990 0.27480 1.52920 164.934
                                                                         3.48730
                                                                           0.000
                                                                           0.000
                                                      International_Tables_Vol_C
_computing_data_collection
;
<i>DIFFRAC.Measurement</i> (Bruker, 2009)
;
_computing_structure_solution
;
<i>Endeavour</i> (Putz <i>et al.</i>, 1999)
;
_computing_structure_refinement     GSAS
_computing_molecular_graphics
;
DIAMOND (Crystal Impact, 2015)
;
_computing_publication_material
;
publCIF (Westrip, 2010)
;
_pd_calibration_special_details     ?
_pd_phase_name     "Rb2 H C6 H5 O7?"
_pd_prep_cool_rate     ?
_pd_prep_pressure     ?
_pd_prep_temperature     333
_pd_proc_2theta_range_min     5.0418
_pd_proc_2theta_range_max     70.05003
_pd_proc_2theta_range_inc     0.02021
loop_
    _pd_proc_ls_weight
    _pd_proc_intensity_bkg_calc
    _pd_calc_intensity_total
    _pd_meas_counts_total
    . . . 7127.0
    . . . 6761.0
    . . . 6710.0
    . . . 6351.0
    . . . 6376.0
    . . . 6466.0
    . . . 6046.0
    . . . 6000.0
    . . . 6043.0
    . . . 5881.0
    . . . 5869.0
    . . . 5668.0
    . . . 5542.0
    . . . 5532.0
    . . . 5537.0
    . . . 5389.0
    . . . 5281.0
    . . . 5359.0
    . . . 5221.0
    . . . 5148.0
    . . . 4966.0
    . . . 4898.0
    . . . 4891.0
    . . . 4812.0
    . . . 4839.0
    . . . 4824.0
    . . . 4860.0
    . . . 4658.0
    . . . 4532.0
    . . . 4400.0
    . . . 4348.0
    . . . 4511.0
    . . . 4296.0
    . . . 4393.0
    . . . 4203.0
    . . . 4195.0
    . . . 4255.0
    . . . 4131.0
    . . . 4062.0
    . . . 4090.0
    . . . 4091.0
    . . . 4008.0
    . . . 4043.0
    . . . 3986.0
    . . . 3910.0
    . . . 3853.0
    . . . 3734.0
    . . . 3796.0
    . . . 3793.0
    . . . 3795.0
    . . . 3678.0
    . . . 3655.0
    . . . 3611.0
    . . . 3582.0
    . . . 3623.0
    . . . 3718.0
    . . . 3618.0
    . . . 3536.0
    . . . 3641.0
    . . . 3489.0
    . . . 3524.0
    . . . 3590.0
    . . . 3395.0
    . . . 3463.0
    . . . 3437.0
    . . . 3460.0
    . . . 3524.0
    . . . 3397.0
    . . . 3375.0
    . . . 3413.0
    . . . 3350.0
    . . . 3265.0
    . . . 3320.0
    . . . 3317.0
    . . . 3279.0
    . . . 3266.0
    . . . 3226.0
    . . . 3346.0
    . . . 3156.0
    . . . 3275.0
    . . . 3061.0
    . . . 3143.0
    . . . 3090.0
    . . . 3088.0
    . . . 3199.0
    . . . 3115.0
    . . . 3168.0
    . . . 3123.0
    . . . 3078.0
    . . . 2980.0
    . . . 3127.0
    . . . 3162.0
    . . . 3113.0
    . . . 2944.0
    . . . 3056.0
    . . . 3049.0
    . . . 3044.0
    . . . 2963.0
    . . . 3052.0
    . . . 2953.0
    . . . 3126.0
    . . . 3020.0
    . . . 3086.0
    . . . 3057.0
    . . . 2987.0
    . . . 3022.0
    . . . 2948.0
    . . . 3049.0
    . . . 2904.0
    . . . 2881.0
    . . . 2879.0
    . . . 2921.0
    . . . 2914.0
    . . . 2944.0
    . . . 2953.0
    . . . 2866.0
    . . . 2934.0
    . . . 2974.0
    . . . 2974.0
    . . . 2979.0
    . . . 2974.0
    . . . 2871.0
    . . . 2869.0
    . . . 2795.0
    . . . 2899.0
    . . . 2876.0
    . . . 2909.0
    . . . 2881.0
    . . . 2881.0
    . . . 2882.0
    . . . 2846.0
    . . . 2896.0
    . . . 2895.0
    . . . 2823.0
    . . . 2834.0
    . . . 2860.0
    . . . 2908.0
    . . . 2774.0
    . . . 2920.0
    . . . 2827.0
    . . . 2944.0
    . . . 2824.0
    . . . 2852.0
    . . . 2814.0
    . . . 2919.0
    . . . 2710.0
    . . . 2805.0
    . . . 2935.0
    . . . 2828.0
    . . . 2872.0
    . . . 2891.0
    . . . 2893.0
    . . . 2854.0
    . . . 2861.0
    . . . 2806.0
    . . . 2780.0
    . . . 2873.0
    . . . 2852.0
    . . . 2827.0
    . . . 2974.0
    . . . 2852.0
    . . . 2840.0
    . . . 2841.0
    . . . 2832.0
    . . . 2876.0
    . . . 2891.0
    . . . 2932.0
    . . . 2946.0
    . . . 2848.0
    . . . 2794.0
    . . . 2921.0
    . . . 2844.0
    . . . 2665.0
    . . . 2830.0
    . . . 2849.0
    . . . 2818.0
    . . . 2836.0
    . . . 2928.0
    . . . 2831.0
    . . . 2841.0
    . . . 2811.0
    . . . 2803.0
    . . . 2845.0
    . . . 2830.0
    . . . 2869.0
    . . . 2924.0
    . . . 2918.0
    . . . 2784.0
    . . . 2780.0
    . . . 2813.0
    . . . 2807.0
    . . . 2892.0
    . . . 2934.0
    . . . 2828.0
    . . . 2865.0
    . . . 2860.0
    . . . 2795.0
    . . . 2955.0
    . . . 2880.0
    . . . 2870.0
    . . . 2782.0
    . . . 2825.0
    . . . 2820.0
    . . . 2791.0
    . . . 2797.0
    . . . 2910.0
    . . . 2871.0
    . . . 2769.0
    . . . 2843.0
    . . . 2883.0
    . . . 2895.0
    . . . 2890.0
    . . . 2879.0
    . . . 2798.0
    . . . 2886.0
    . . . 2926.0
    . . . 2890.0
    . . . 2923.0
    . . . 3032.0
    . . . 2839.0
    . . . 2887.0
    . . . 2841.0
    . . . 2780.0
    . . . 2872.0
    . . . 2903.0
    . . . 2872.0
    . . . 2829.0
    . . . 2784.0
    . . . 2775.0
    . . . 3017.0
    . . . 2826.0
    . . . 2976.0
    . . . 2874.0
    . . . 2908.0
    . . . 2862.0
    . . . 2860.0
    . . . 2841.0
    . . . 2812.0
    . . . 2946.0
    . . . 2990.0
    . . . 2954.0
    . . . 2885.0
    . . . 2792.0
    . . . 2871.0
    . . . 2937.0
    . . . 2902.0
    . . . 2804.0
    . . . 2922.0
    . . . 2906.0
    . . . 2916.0
    . . . 2819.0
    . . . 2904.0
    . . . 2885.0
    . . . 2841.0
    . . . 2831.0
    . . . 3005.0
    . . . 2907.0
    . . . 2952.0
    . . . 2871.0
    . . . 2877.0
    . . . 2857.0
    . . . 2902.0
    . . . 2973.0
    . . . 2908.0
    . . . 2917.0
    . . . 3018.0
    . . . 2964.0
    . . . 2867.0
    . . . 2941.0
    . . . 2833.0
    . . . 2901.0
    . . . 2886.0
    . . . 2969.0
    . . . 2917.0
    . . . 2874.0
    . . . 2962.0
    . . . 2934.0
    . . . 2934.0
    . . . 2909.0
    . . . 3006.0
    . . . 2860.0
    . . . 2897.0
    . . . 2918.0
    . . . 2852.0
    . . . 2998.0
    . . . 3012.0
    . . . 2925.0
    . . . 2967.0
    . . . 2971.0
    . . . 2934.0
    . . . 2910.0
    . . . 2884.0
    . . . 2885.0
    . . . 2887.0
    . . . 2964.0
    . . . 2956.0
    . . . 2913.0
    . . . 2865.0
    . . . 2911.0
    . . . 2956.0
    . . . 2882.0
    . . . 2953.0
    . . . 2898.0
    . . . 2881.0
    . . . 3004.0
    . . . 2884.0
    . . . 3078.0
    . . . 2946.0
    . . . 2985.0
    . . . 2911.0
    . . . 3012.0
    . . . 2930.0
    . . . 2929.0
    . . . 2953.0
    . . . 3017.0
    . . . 2976.0
    . . . 2844.0
    . . . 3030.0
    . . . 2905.0
    . . . 2932.0
    . . . 2944.0
    . . . 2995.0
    . . . 3018.0
    . . . 2983.0
    . . . 2999.0
    . . . 2976.0
    . . . 2905.0
    . . . 2935.0
    . . . 2988.0
    . . . 2973.0
    . . . 3009.0
    . . . 2895.0
    . . . 2963.0
    . . . 3110.0
    . . . 3011.0
    . . . 3134.0
    . . . 3106.0
    . . . 3236.0
    . . . 3276.0
    . . . 3307.0
    . . . 3252.0
    . . . 3216.0
    . . . 3324.0
    . . . 3389.0
    . . . 3394.0
    . . . 3292.0
    . . . 3301.0
    . . . 3381.0
    . . . 3311.0
    . . . 3363.0
    . . . 3298.0
    . . . 3323.0
    . . . 3251.0
    . . . 3335.0
    . . . 3306.0
    . . . 3274.0
    . . . 3210.0
    . . . 3343.0
    . . . 3304.0
    . . . 3379.0
    . . . 3369.0
    . . . 3349.0
    . . . 3403.0
    . . . 3385.0
    . . . 3351.0
    . . . 3362.0
    . . . 3457.0
    . . . 3496.0
    . . . 3382.0
    . . . 3354.0
    . . . 3380.0
    . . . 3405.0
    . . . 3306.0
    . . . 3418.0
    . . . 3380.0
    . . . 3387.0
    . . . 3329.0
    . . . 3459.0
    . . . 3321.0
    . . . 3413.0
    . . . 3444.0
    . . . 3415.0
    . . . 3351.0
    . . . 3464.0
    . . . 3308.0
    . . . 3416.0
    . . . 3437.0
    . . . 3430.0
    . . . 3363.0
    . . . 3463.0
    . . . 3469.0
    . . . 3358.0
    . . . 3472.0
    . . . 3538.0
    . . . 3363.0
    . . . 3456.0
    . . . 3480.0
    . . . 3496.0
    . . . 3364.0
    . . . 3396.0
    . . . 3356.0
    . . . 3332.0
    . . . 3439.0
    . . . 3342.0
    . . . 3365.0
    . . . 3321.0
    . . . 3401.0
    . . . 3406.0
    . . . 3402.0
    . . . 3314.0
    . . . 3395.0
    . . . 3382.0
    . . . 3292.0
    . . . 3466.0
    . . . 3420.0
    . . . 3469.0
    . . . 3370.0
    . . . 3439.0
    . . . 3439.0
    . . . 3379.0
    . . . 3403.0
    . . . 3389.0
    . . . 3403.0
    . . . 3367.0
    . . . 3400.0
    . . . 3278.0
    . . . 3355.0
    . . . 3316.0
    . . . 3371.0
    . . . 3389.0
    . . . 3361.0
    . . . 3372.0
    . . . 3262.0
    . . . 3385.0
    . . . 3253.0
    . . . 3336.0
    . . . 3335.0
    . . . 3289.0
    . . . 3313.0
    . . . 3354.0
    . . . 3307.0
    . . . 3287.0
    . . . 3286.0
    . . . 3224.0
    . . . 3313.0
    . . . 3261.0
    0.0003055 3344.71362 3344.71460 3273.0
    0.0002977 3345.15747 3345.15845 3359.0
    0.0003057 3345.60034 3345.60156 3271.0
    0.0002967 3346.04224 3346.04346 3370.0
    0.0003102 3346.48340 3346.48438 3224.0
    0.0002921 3346.92334 3346.92432 3424.0
    0.0003023 3347.36230 3347.36353 3308.0
    0.0003024 3347.80029 3347.80151 3307.0
    0.0003072 3348.23730 3348.23853 3255.0
    0.0003018 3348.67334 3348.67456 3313.0
    0.0003031 3349.10864 3349.10962 3299.0
    0.0002986 3349.54272 3349.54370 3349.0
    0.0003046 3349.97583 3349.97681 3283.0
    0.0002947 3350.40796 3350.40918 3393.0
    0.0003064 3350.83911 3360.22607 3264.0
    0.0003068 3351.26929 3361.25781 3259.0
    0.0003045 3351.69873 3367.06445 3284.0
    0.0003038 3352.12695 3368.52710 3292.0
    0.0003079 3352.55420 3370.09790 3248.0
    0.0003052 3352.98047 3371.79370 3277.0
    0.0003022 3353.40576 3373.63281 3309.0
    0.0002996 3353.83032 3375.63916 3338.0
    0.0003032 3354.25366 3377.84009 3298.0
    0.0002961 3354.67603 3380.27100 3377.0
    0.0002904 3355.09766 3382.97339 3443.0
    0.0002999 3355.51807 3385.99976 3334.0
    0.0002991 3355.93750 3389.41748 3343.0
    0.0002934 3356.35620 3393.31006 3408.0
    0.0003024 3356.77368 3397.78638 3307.0
    0.0002899 3357.19043 3402.98975 3449.0
    0.0002932 3357.60596 3409.11060 3411.0
    0.0002952 3358.02075 3416.40625 3387.0
    0.0002959 3358.43433 3425.24072 3379.0
    0.0002957 3358.84717 3436.14502 3382.0
    0.0003064 3359.25903 3449.98218 3264.0
    0.0002928 3359.66968 3468.39917 3415.0
    0.0002913 3360.07959 3494.89893 3433.0
    0.0002891 3360.48853 3536.74634 3459.0
    0.0002893 3360.89648 3606.84888 3457.0
    0.0002782 3361.30347 3722.88110 3595.0
    0.0002780 3361.70947 3900.67236 3597.0
    0.0002633 3362.11450 4138.78320 3798.0
    0.0002569 3362.51880 4394.19971 3892.0
    0.0002334 3362.92188 4614.00488 4284.0
    0.0002172 3363.32397 4811.18848 4603.0
    0.0001984 3363.72534 4994.81055 5040.0
    0.0001837 3364.12549 5164.46777 5445.0
    0.0001699 3364.52490 5355.20215 5887.0
    0.0001647 3364.92310 5549.52197 6073.0
    0.0001655 3365.32056 5704.87500 6041.0
    0.0001751 3365.71704 5756.51563 5711.0
    0.0001811 3366.11255 5603.34033 5522.0
    0.0001912 3366.50708 5245.40137 5229.0
    0.0002067 3366.90063 4785.70605 4837.0
    0.0002262 3367.29321 4344.63281 4421.0
    0.0002438 3367.68506 4004.22437 4101.0
    0.0002517 3368.07568 3780.57251 3973.0
    0.0002742 3368.46533 3647.16113 3647.0
    0.0002808 3368.85425 3570.31787 3561.0
    0.0002899 3369.24219 3524.63525 3450.0
    0.0002759 3369.62915 3495.15625 3625.0
    0.0002888 3370.01514 3474.39136 3463.0
    0.0002862 3370.40015 3458.84180 3494.0
    0.0002894 3370.78418 3446.77417 3455.0
    0.0002919 3371.16724 3437.20020 3426.0
    0.0002890 3371.54956 3429.48389 3460.0
    0.0002942 3371.93091 3423.18799 3399.0
    0.0002848 3372.31104 3417.99438 3511.0
    0.0002930 3372.69043 3413.67065 3413.0
    0.0002815 3373.06885 3410.04468 3553.0
    0.0002901 3373.44629 3421.32837 3447.0
    0.0002851 3373.82300 3419.64844 3508.0
    0.0002930 3374.19849 3425.58911 3413.0
    0.0002880 3374.57300 3425.26514 3472.0
    0.0002775 3374.94678 3425.37598 3604.0
    0.0002868 3375.31958 3425.90356 3487.0
    0.0002801 3375.69141 3413.90454 3570.0
    0.0002893 3376.06226 3416.14673 3457.0
    0.0002874 3376.43213 3412.37695 3479.0
    0.0002847 3376.80127 3415.80005 3512.0
    0.0002837 3377.16919 3419.63428 3525.0
    0.0002778 3377.53638 3423.95947 3600.0
    0.0002798 3377.90259 3428.87427 3574.0
    0.0002806 3378.26782 3434.50439 3564.0
    0.0002838 3378.63232 3441.01245 3523.0
    0.0002792 3378.99561 3448.61060 3582.0
    0.0002835 3379.35815 3457.57739 3527.0
    0.0002816 3379.71948 3468.29492 3551.0
    0.0002902 3380.08032 3481.28931 3446.0
    0.0002786 3380.43994 3497.32617 3590.0
    0.0002773 3380.79858 3517.63989 3606.0
    0.0002740 3381.15649 3544.54346 3650.0
    0.0002731 3381.51318 3582.93799 3662.0
    0.0002770 3381.86914 3643.19458 3610.0
    0.0002690 3382.22412 3744.32104 3717.0
    0.0002672 3382.57813 3913.73340 3743.0
    0.0002584 3382.93140 4179.31494 3870.0
    0.0002464 3383.28369 4549.55127 4058.0
    0.0002259 3383.63477 4978.24219 4426.0
    0.0002079 3383.98535 5381.30029 4810.0
    0.0001955 3384.33472 5755.18213 5115.0
    0.0001675 3384.68311 6107.08643 5969.0
    0.0001516 3385.03076 6429.00781 6596.0
    0.0001391 3385.37744 6770.13965 7189.0
    0.0001362 3385.72314 7082.56885 7342.0
    0.0001361 3386.06812 7287.38379 7345.0
    0.0001414 3386.41187 7240.41309 7074.0
    0.0001535 3386.75488 6843.39111 6516.0
    0.0001658 3387.09692 6178.59961 6033.0
    0.0001899 3387.43799 5433.27393 5266.0
    0.0002103 3387.77832 4771.26270 4756.0
    0.0002312 3388.11768 4287.31201 4325.0
    0.0002402 3388.45605 3979.69971 4163.0
    0.0002560 3388.79346 3799.79419 3906.0
    0.0002761 3389.12988 3697.27441 3622.0
    0.0002783 3389.46558 3636.58008 3593.0
    0.0002756 3389.80029 3597.61572 3629.0
    0.0002711 3390.13403 3570.61694 3688.0
    0.0002672 3390.46704 3551.07886 3742.0
    0.0002716 3390.79883 3536.78638 3682.0
    0.0002755 3391.12988 3526.50928 3630.0
    0.0002716 3391.45996 3519.50684 3682.0
    0.0002755 3391.78931 3515.33203 3630.0
    0.0002749 3392.11768 3513.77051 3638.0
    0.0002781 3392.44507 3514.81934 3596.0
    0.0002800 3392.77148 3518.74756 3572.0
    0.0002871 3393.09692 3526.30322 3483.0
    0.0002743 3393.42163 3539.19434 3646.0
    0.0002796 3393.74536 3560.95605 3577.0
    0.0002782 3394.06836 3598.00049 3595.0
    0.0002740 3394.39014 3660.09351 3650.0
    0.0002706 3394.71118 3759.24756 3695.0
    0.0002593 3395.03125 3886.71997 3856.0
    0.0002466 3395.35059 4074.45776 4055.0
    0.0002423 3395.66895 4307.27148 4127.0
    0.0002227 3395.98608 4545.56934 4490.0
    0.0002107 3396.30273 4778.48779 4746.0
    0.0002002 3396.61841 5001.63916 4994.0
    0.0001855 3396.93286 5206.96533 5390.0
    0.0001757 3397.24683 5394.38281 5692.0
    0.0001711 3397.55957 5535.22363 5845.0
    0.0001723 3397.87158 5584.60059 5803.0
    0.0001832 3398.18262 5494.02441 5460.0
    0.0001912 3398.49292 5248.26416 5229.0
    0.0002038 3398.80200 4899.13672 4906.0
    0.0002215 3399.11035 4522.59521 4514.0
    0.0002458 3399.41797 4185.95605 4069.0
    0.0002528 3399.72461 3928.07471 3955.0
    0.0002651 3400.03003 3752.16650 3772.0
    0.0002688 3400.33496 3641.47607 3720.0
    0.0002822 3400.63892 3574.83301 3544.0
    0.0002786 3400.94189 3534.59595 3589.0
    0.0002945 3401.24390 3509.03223 3396.0
    0.0002847 3401.54517 3491.47705 3513.0
    0.0002852 3401.84546 3478.51172 3506.0
    0.0002757 3402.14478 3471.99707 3627.0
    0.0002797 3402.44336 3464.17432 3575.0
    0.0002830 3402.74097 3459.61475 3533.0
    0.0002839 3403.03760 3454.59326 3522.0
    0.0002847 3403.33350 3450.51221 3512.0
    0.0002862 3403.62842 3447.19580 3494.0
    0.0002828 3403.92236 3444.51001 3536.0
    0.0002831 3404.21558 3442.35522 3532.0
    0.0002937 3404.50781 3440.65723 3405.0
    0.0002884 3404.79932 3439.36035 3467.0
    0.0002872 3405.08960 3438.42480 3482.0
    0.0002901 3405.37939 3437.82397 3447.0
    0.0002940 3405.66797 3424.99780 3401.0
    0.0002984 3405.95581 3425.89795 3351.0
    0.0002917 3406.24292 3420.75879 3428.0
    0.0002894 3406.52881 3422.59399 3455.0
    0.0002937 3406.81396 3424.69385 3405.0
    0.0002910 3407.09839 3427.12427 3437.0
    0.0002932 3407.38159 3429.97266 3411.0
    0.0002998 3407.66431 3433.36206 3336.0
    0.0002867 3407.94580 3437.47681 3488.0
    0.0002936 3408.22656 3442.62988 3406.0
    0.0002900 3408.50659 3449.42993 3448.0
    0.0002789 3408.78540 3459.11377 3586.0
    0.0002843 3409.06372 3474.05200 3518.0
    0.0002894 3409.34082 3498.23169 3456.0
    0.0002821 3409.61719 3537.18530 3545.0
    0.0002763 3409.89258 3596.84277 3619.0
    0.0002748 3410.16724 3681.03394 3639.0
    0.0002756 3410.44092 3787.04810 3629.0
    0.0002665 3410.71387 3903.08252 3753.0
    0.0002550 3410.98584 4019.68530 3922.0
    0.0002402 3411.25684 4134.34229 4164.0
    0.0002264 3411.52710 4240.15332 4416.0
    0.0002232 3411.79639 4333.98779 4481.0
    0.0002201 3412.06494 4403.85596 4544.0
    0.0002222 3412.33252 4427.06592 4500.0
    0.0002297 3412.59912 4381.84717 4354.0
    0.0002246 3412.86499 4263.87354 4452.0
    0.0002443 3413.13013 4099.95117 4094.0
    0.0002527 3413.39429 3925.09180 3957.0
    0.0002623 3413.65747 3769.56494 3812.0
    0.0002734 3413.91968 3651.10254 3657.0
    0.0002750 3414.18140 3570.97290 3637.0
    0.0002900 3414.44189 3521.07080 3448.0
    0.0002813 3414.70166 3491.36328 3555.0
    0.0002871 3414.96045 3473.63379 3483.0
    0.0002958 3415.21851 3462.48340 3381.0
    0.0002873 3415.47583 3454.87964 3481.0
    0.0002904 3415.73193 3449.29810 3443.0
    0.0002888 3415.98755 3444.99561 3463.0
    0.0002834 3416.24194 3441.58301 3529.0
    0.0002920 3416.49585 3438.83032 3425.0
    0.0002939 3416.74854 3436.58594 3402.0
    0.0002931 3417.00049 3434.73926 3412.0
    0.0002918 3417.25171 3433.20947 3427.0
    0.0002869 3417.50195 3431.93604 3486.0
    0.0002995 3417.75122 3430.87085 3339.0
    0.0003015 3417.99976 3429.97754 3317.0
    0.0002874 3418.24756 3429.22681 3480.0
    0.0003081 3418.49438 3428.59570 3246.0
    0.0002904 3418.74023 3428.06543 3443.0
    0.0002933 3418.98535 3422.18384 3410.0
    0.0002930 3419.22949 3422.18872 3413.0
    0.0002956 3419.47290 3419.47412 3383.0
    0.0002921 3419.71533 3419.71655 3424.0
    0.0002810 3419.95703 3419.95825 3559.0
    0.0002865 3420.19800 3420.19897 3491.0
    0.0002934 3420.43774 3420.43896 3408.0
    0.0002972 3420.67700 3420.67798 3365.0
    0.0002899 3420.91528 3420.91626 3450.0
    0.0002876 3421.15259 3421.88184 3477.0
    0.0002897 3421.38916 3422.18018 3452.0
    0.0002831 3421.62476 3422.83862 3532.0
    0.0002967 3421.85962 3423.18311 3370.0
    0.0002839 3422.09375 3423.54272 3522.0
    0.0002952 3422.32666 3423.92017 3387.0
    0.0003013 3422.55908 3424.32007 3319.0
    0.0002915 3422.79053 3424.74731 3430.0
    0.0002910 3423.02100 3425.20923 3436.0
    0.0002909 3423.25073 3425.71411 3438.0
    0.0002891 3423.47974 3426.27490 3459.0
    0.0002986 3423.70776 3426.90869 3349.0
    0.0002904 3423.93481 3427.64136 3443.0
    0.0002891 3424.16138 3428.51733 3459.0
    0.0003054 3424.38672 3429.62402 3274.0
    0.0002887 3424.61133 3431.14600 3464.0
    0.0002958 3424.83521 3433.44971 3381.0
    0.0003005 3425.05835 3437.15820 3328.0
    0.0002847 3425.28027 3443.11865 3513.0
    0.0002912 3425.50171 3452.16992 3434.0
    0.0003006 3425.72217 3464.63184 3327.0
    0.0002811 3425.94165 3479.49487 3558.0
    0.0002912 3426.16040 3494.94141 3434.0
    0.0002736 3426.37842 3510.54736 3655.0
    0.0002860 3426.59546 3525.45020 3496.0
    0.0002843 3426.81177 3538.61206 3517.0
    0.0002787 3427.02710 3548.80762 3588.0
    0.0002789 3427.24170 3552.68774 3586.0
    0.0002800 3427.45557 3547.09619 3571.0
    0.0002809 3427.66846 3531.72241 3560.0
    0.0002943 3427.88037 3510.80322 3398.0
    0.0002830 3428.09155 3488.89673 3533.0
    0.0002957 3428.30200 3469.73193 3382.0
    0.0002837 3428.51172 3455.56958 3525.0
    0.0002865 3428.72046 3446.37427 3490.0
    0.0002919 3428.92822 3440.90601 3426.0
    0.0002937 3429.13525 3437.80420 3405.0
    0.0002847 3429.34155 3436.03662 3512.0
    0.0003013 3429.54688 3434.97266 3319.0
    0.0002942 3429.75146 3434.28418 3399.0
    0.0002992 3429.95532 3433.81470 3342.0
    0.0002949 3430.15820 3433.48901 3391.0
    0.0002946 3430.36011 3433.26563 3394.0
    0.0002896 3430.56152 3433.11865 3453.0
    0.0003003 3430.76196 3433.03027 3330.0
    0.0002884 3430.96143 3432.98804 3468.0
    0.0002891 3431.16016 3432.98169 3459.0
    0.0002947 3431.35815 3433.00415 3393.0
    0.0002971 3431.55542 3433.05029 3366.0
    0.0002934 3431.75171 3433.11572 3408.0
    0.0002945 3431.94702 3433.19678 3396.0
    0.0002962 3432.14185 3433.29077 3376.0
    0.0002961 3432.33569 3433.39575 3377.0
    0.0002949 3432.52856 3432.89575 3391.0
    0.0002935 3432.72070 3433.06030 3407.0
    0.0002982 3432.91211 3432.91309 3353.0
    0.0002927 3433.10278 3433.10376 3417.0
    0.0002994 3433.29248 3433.29346 3340.0
    0.0003013 3433.48120 3433.48242 3319.0
    0.0002966 3433.66943 3433.67041 3371.0
    0.0003029 3433.85669 3433.85767 3301.0
    0.0002908 3434.04297 3434.04419 3439.0
    0.0003011 3434.22876 3434.22974 3321.0
    0.0003079 3434.41357 3434.41455 3248.0
    0.0003075 3434.59741 3434.59863 3252.0
    0.0003067 3434.78076 3434.78174 3261.0
    0.0002937 3434.96313 3434.96411 3405.0
    0.0003019 3435.14453 3435.14551 3312.0
    0.0002941 3435.32520 3435.32642 3400.0
    0.0002858 3435.50513 3435.50635 3499.0
    0.0002906 3435.68433 3435.68530 3441.0
    0.0003024 3435.86255 3435.86377 3307.0
    0.0002920 3436.04004 3436.04126 3425.0
    0.0002953 3436.21680 3443.99414 3386.0
    0.0003081 3436.39258 3444.80664 3246.0
    0.0003005 3436.56763 3445.69995 3328.0
    0.0002978 3436.74194 3450.69922 3358.0
    0.0002885 3436.91528 3452.13623 3466.0
    0.0002830 3437.08789 3453.75391 3534.0
    0.0002835 3437.25977 3455.58813 3527.0
    0.0002848 3437.43091 3457.68530 3511.0
    0.0002899 3437.60107 3460.10547 3450.0
    0.0002867 3437.77051 3462.92578 3488.0
    0.0002843 3437.93896 3466.24805 3517.0
    0.0002729 3438.10669 3470.21094 3665.0
    0.0002692 3438.27393 3475.01147 3715.0
    0.0002630 3438.43994 3480.95068 3802.0
    0.0002577 3438.60547 3488.56592 3881.0
    0.0002535 3438.77002 3498.93115 3945.0
    0.0002508 3438.93359 3514.25171 3988.0
    0.0002496 3439.09668 3538.74512 4006.0
    0.0002511 3439.25879 3579.33032 3983.0
    0.0002570 3439.42017 3645.24976 3891.0
    0.0002492 3439.58081 3745.97754 4013.0
    0.0002447 3439.74048 3886.71021 4086.0
    0.0002432 3439.89966 4060.96216 4112.0
    0.0002304 3440.05786 4248.56543 4340.0
    0.0002248 3440.21509 4436.76904 4449.0
    0.0002133 3440.37183 4616.96777 4688.0
    0.0002036 3440.52759 4761.44141 4912.0
    0.0002055 3440.68262 4847.31104 4867.0
    0.0002015 3440.83667 4845.01563 4962.0
    0.0002111 3440.99023 4733.22363 4738.0
    0.0002214 3441.14282 4537.12158 4516.0
    0.0002389 3441.29468 4302.82080 4185.0
    0.0002458 3441.44556 4070.49268 4069.0
    0.0002606 3441.59570 3873.14868 3838.0
    0.0002684 3441.74536 3727.64209 3726.0
    0.0002797 3441.89380 3631.20898 3575.0
    0.0002893 3442.04175 3571.78076 3457.0
    0.0002822 3442.18896 3536.45923 3543.0
    0.0002872 3442.33521 3515.20801 3482.0
    0.0002829 3442.48071 3501.60449 3535.0
    0.0002896 3442.62524 3492.14136 3453.0
    0.0002865 3442.76929 3485.07275 3490.0
    0.0002929 3442.91235 3479.54443 3414.0
    0.0002928 3443.05469 3475.10449 3415.0
    0.0002840 3443.19629 3471.48071 3521.0
    0.0002852 3443.33716 3468.48560 3506.0
    0.0002935 3443.47705 3465.98633 3407.0
    0.0002800 3443.61621 3463.88257 3572.0
    0.0002998 3443.75464 3462.09839 3336.0
    0.0002964 3443.89233 3460.57568 3374.0
    0.0002941 3444.02930 3459.26904 3400.0
    0.0002871 3444.16528 3458.14136 3483.0
    0.0002953 3444.30054 3457.16479 3386.0
    0.0002848 3444.43506 3456.31543 3511.0
    0.0003064 3444.56885 3448.71094 3264.0
    0.0002933 3444.70190 3448.53296 3409.0
    0.0002909 3444.83398 3444.83496 3438.0
    0.0002992 3444.96533 3444.96655 3342.0
    0.0002966 3445.09595 3445.09717 3371.0
    0.0002923 3445.22583 3448.80005 3421.0
    0.0002984 3445.35498 3449.22681 3351.0
    0.0002969 3445.48340 3451.37769 3368.0
    0.0002904 3445.61084 3452.02466 3443.0
    0.0003033 3445.73755 3452.74365 3297.0
    0.0002927 3445.86353 3453.54785 3416.0
    0.0002932 3445.98877 3454.45605 3411.0
    0.0002945 3446.11328 3455.49048 3396.0
    0.0003022 3446.23682 3456.67993 3309.0
    0.0002955 3446.35962 3458.06372 3384.0
    0.0002948 3446.48193 3459.69189 3392.0
    0.0002988 3446.60327 3461.63403 3347.0
    0.0002982 3446.72388 3463.98804 3353.0
    0.0002969 3446.84351 3466.90601 3368.0
    0.0003034 3446.96265 3470.64868 3296.0
    0.0002897 3447.08081 3475.73730 3452.0
    0.0002988 3447.19849 3483.22656 3347.0
    0.0002947 3447.31519 3495.10400 3393.0
    0.0002918 3447.43115 3514.59692 3427.0
    0.0002850 3447.54639 3545.96387 3509.0
    0.0002811 3447.66064 3593.41455 3557.0
    0.0002685 3447.77441 3658.79956 3724.0
    0.0002699 3447.88721 3737.50000 3705.0
    0.0002521 3447.99951 3819.93555 3966.0
    0.0002456 3448.11084 3902.28320 4072.0
    0.0002498 3448.22144 3977.15063 4003.0
    0.0002490 3448.33130 4029.72461 4016.0
    0.0002443 3448.44043 4048.40210 4094.0
    0.0002446 3448.54883 4020.05273 4088.0
    0.0002483 3448.65625 3948.26123 4028.0
    0.0002528 3448.76318 3854.03931 3955.0
    0.0002491 3448.86914 3754.95142 4015.0
    0.0002566 3448.97437 3664.85620 3897.0
    0.0002535 3449.07910 3594.53320 3944.0
    0.0002614 3449.18286 3546.06274 3825.0
    0.0002615 3449.28589 3515.33716 3824.0
    0.0002588 3449.38818 3496.76123 3864.0
    0.0002605 3449.48950 3485.56421 3839.0
    0.0002663 3449.59033 3478.48584 3755.0
    0.0002612 3449.69043 3707.37231 3829.0
    0.0002609 3449.78955 3722.91260 3833.0
    0.0002563 3449.88818 3741.70996 3901.0
    0.0002502 3449.98584 3882.15796 3997.0
    0.0002535 3450.08276 3917.95728 3945.0
    0.0002424 3450.17920 3959.42578 4125.0
    0.0002428 3450.27466 4007.55615 4118.0
    0.0002411 3450.36938 4063.64209 4147.0
    0.0002415 3450.46338 4129.38965 4141.0
    0.0002312 3450.55664 4207.01758 4326.0
    0.0002312 3450.64917 4299.41455 4326.0
    0.0002243 3450.74072 4410.58252 4459.0
    0.0002226 3450.83179 4545.98291 4492.0
    0.0002108 3450.92212 4713.70020 4743.0
    0.0002028 3451.01172 4924.05859 4932.0
    0.0001920 3451.10034 5208.78809 5208.0
    0.0001750 3451.18848 5614.76660 5713.0
    0.0001559 3451.27563 6247.78564 6415.0
    0.0001306 3451.36206 7285.84131 7656.0
    0.0001074 3451.44800 8994.17188 9315.0
    0.0000842 3451.53296 11684.82031 11872.0
    0.0000628 3451.61743 15609.25195 15935.0
    0.0000483 3451.70093 20751.33789 20684.0
    0.0000368 3451.78369 26602.40234 27161.0
    0.0000299 3451.86572 32582.94141 33488.0
    0.0000254 3451.94702 38347.50391 39397.0
    0.0000231 3452.02783 42970.48828 43300.0
    0.0000225 3452.10767 45414.03125 44511.0
    0.0000230 3452.18677 44797.79688 43490.0
    0.0000250 3452.26514 40863.22656 39929.0
    0.0000289 3452.34277 34783.16797 34607.0
    0.0000357 3452.41968 27935.68945 27992.0
    0.0000436 3452.49585 21288.38477 22941.0
    0.0000585 3452.57129 15708.72852 17103.0
    0.0000777 3452.64600 11663.46777 12876.0
    0.0001024 3452.71997 8962.93848 9765.0
    0.0001359 3452.79321 7293.24463 7356.0
    0.0001661 3452.86572 6312.18164 6022.0
    0.0001872 3452.93750 5702.93799 5343.0
    0.0002052 3453.00854 5308.43994 4873.0
    0.0002179 3453.07886 5032.22656 4590.0
    0.0002265 3453.14844 4826.55615 4415.0
    0.0002307 3453.21729 4667.85840 4334.0
    0.0002302 3453.28540 4543.46240 4344.0
    0.0002401 3453.35278 4445.85791 4165.0
    0.0002447 3453.41943 4370.07568 4086.0
    0.0002523 3453.48535 4312.98047 3964.0
    0.0002532 3453.55054 4272.79248 3950.0
    0.0002513 3453.61499 4249.14990 3979.0
    0.0002513 3453.67871 4243.82178 3979.0
    0.0002553 3453.74170 4262.59229 3917.0
    0.0002496 3453.80420 4319.04492 4006.0
    0.0002446 3453.86572 4439.69727 4088.0
    0.0002309 3453.92651 4447.07275 4331.0
    0.0002082 3453.98682 4854.59033 4802.0
    0.0001915 3454.04614 5481.57715 5223.0
    0.0001617 3454.10474 6248.72168 6186.0
    0.0001326 3454.16284 7345.68262 7540.0
    0.0001114 3454.21997 8516.20410 8975.0
    0.0000988 3454.27661 9676.19824 10122.0
    0.0000864 3454.33228 10701.63379 11580.0
    0.0000857 3454.38745 11365.72070 11670.0
    0.0000857 3454.44189 11486.71875 11674.0
    0.0000907 3454.49536 10965.18457 11027.0
    0.0001009 3454.54834 9937.76758 9906.0
    0.0001155 3454.60059 8678.31543 8659.0
    0.0001330 3454.65210 7387.32275 7519.0
    0.0001600 3454.70288 6232.62695 6251.0
    0.0001766 3454.75293 5337.14697 5663.0
    0.0002089 3454.80225 4719.58301 4786.0
    0.0002182 3454.85107 4330.18164 4584.0
    0.0002323 3454.89893 4100.44287 4305.0
    0.0002488 3454.94604 3971.00708 4019.0
    0.0002486 3454.99268 3902.04468 4023.0
    0.0002478 3455.03857 3922.31494 4036.0
    0.0002506 3455.08350 3936.42310 3991.0
    0.0002444 3455.12793 3998.59790 4091.0
    0.0002443 3455.17163 4148.09521 4094.0
    0.0002304 3455.21460 4350.49414 4340.0
    0.0002233 3455.25684 4621.27295 4479.0
    0.0002067 3455.29834 4926.04639 4837.0
    0.0001921 3455.33911 5237.91895 5205.0
    0.0001876 3455.37939 5531.97363 5331.0
    0.0001800 3455.41870 5744.74902 5557.0
    0.0001788 3455.45752 5815.14893 5593.0
    0.0001834 3455.49536 5704.79590 5453.0
    0.0001862 3455.53271 5449.84668 5371.0
    0.0001995 3455.56934 5139.23145 5012.0
    0.0002097 3455.60522 4791.70703 4769.0
    0.0002284 3455.64038 4530.99756 4378.0
    0.0002282 3455.67480 4341.13428 4382.0
    0.0002399 3455.70874 4286.34326 4168.0
    0.0002392 3455.74170 4360.30127 4180.0
    0.0002270 3455.77417 4593.04150 4406.0
    0.0002078 3455.80591 5035.50537 4813.0
    0.0001836 3455.83691 5747.49609 5447.0
    0.0001551 3455.86719 6766.24609 6446.0
    0.0001242 3455.89673 8035.16602 8054.0
    0.0001056 3455.92554 9377.59180 9466.0
    0.0000911 3455.95386 10641.69824 10979.0
    0.0000849 3455.98120 11734.56543 11779.0
    0.0000827 3456.00806 12374.04980 12087.0
    0.0000849 3456.03418 12310.28125 11772.0
    0.0000927 3456.05957 11559.95605 10793.0
    0.0001036 3456.08447 10340.24707 9657.0
    0.0001155 3456.10840 8933.50098 8661.0
    0.0001388 3456.13184 7538.89551 7203.0
    0.0001628 3456.15430 6322.05322 6142.0
    0.0001894 3456.17627 5396.56055 5281.0
    0.0002180 3456.19751 4763.93652 4588.0
    0.0002391 3456.21826 4353.63477 4183.0
    0.0002542 3456.23804 4111.35645 3934.0
    0.0002651 3456.25732 3965.55908 3772.0
    0.0002669 3456.27563 3870.60693 3747.0
    0.0002694 3456.29346 3813.19946 3712.0
    0.0002736 3456.31055 3777.95752 3655.0
    0.0002740 3456.32715 3761.71216 3650.0
    0.0002629 3456.34277 3764.16284 3804.0
    0.0002641 3456.35791 3784.86157 3787.0
    0.0002660 3456.37231 3820.03613 3759.0
    0.0002549 3456.38599 3861.18506 3923.0
    0.0002493 3456.39893 3901.07715 4011.0
    0.0002479 3456.41138 3933.83936 4034.0
    0.0002510 3456.42285 3946.92456 3984.0
    0.0002565 3456.43384 3930.88623 3898.0
    0.0002568 3456.44409 3887.64551 3894.0
    0.0002550 3456.45386 3827.23340 3921.0
    0.0002627 3456.46265 3713.66260 3807.0
    0.0002701 3456.47095 3652.67383 3703.0
    0.0002753 3456.47852 3600.28833 3632.0
    0.0002770 3456.48535 3537.40405 3610.0
    0.0002804 3456.49146 3512.55688 3566.0
    0.0002857 3456.49707 3497.98193 3500.0
    0.0002869 3456.50195 3490.69678 3486.0
    0.0002839 3456.50610 3487.97314 3522.0
    0.0002827 3456.50952 3487.61084 3537.0
    0.0002791 3456.51245 3488.19702 3583.0
    0.0002767 3456.51465 3488.85181 3614.0
    0.0002790 3456.51611 3488.62573 3584.0
    0.0002828 3456.51685 3486.90723 3536.0
    0.0002776 3456.51685 3483.79395 3602.0
    0.0002853 3456.51636 3479.84595 3505.0
    0.0002843 3456.51514 3475.65234 3517.0
    0.0002803 3456.51318 3471.64355 3567.0
    0.0002889 3456.51074 3468.19287 3461.0
    0.0002865 3456.50732 3465.52100 3491.0
    0.0002889 3456.50342 3463.60278 3462.0
    0.0002932 3456.49902 3462.28418 3411.0
    0.0002858 3456.49365 3461.38623 3499.0
    0.0002850 3456.48779 3458.86792 3509.0
    0.0002850 3456.48120 3458.53394 3509.0
    0.0002937 3456.47388 3458.28442 3405.0
    0.0002968 3456.46606 3457.14185 3369.0
    0.0002894 3456.45752 3457.04248 3455.0
    0.0002896 3456.44824 3456.96021 3453.0
    0.0002933 3456.43823 3456.89038 3409.0
    0.0002929 3456.42773 3456.82959 3414.0
    0.0002775 3456.41650 3456.77637 3603.0
    0.0002854 3456.40454 3456.72852 3504.0
    0.0002825 3456.39209 3456.68530 3540.0
    0.0002834 3456.37866 3456.64575 3528.0
    0.0002812 3456.36499 3456.60864 3556.0
    0.0002814 3456.35034 3456.57397 3554.0
    0.0002846 3456.33521 3456.54102 3514.0
    0.0002703 3456.31934 3456.39355 3700.0
    0.0002657 3456.30273 3456.37109 3764.0
    0.0002726 3456.28564 3456.34888 3668.0
    0.0002653 3456.26758 3456.26855 3770.0
    0.0002719 3456.24927 3456.25000 3678.0
    0.0002714 3456.22998 3456.23096 3685.0
    0.0002667 3456.21021 3456.21094 3750.0
    0.0002685 3456.18970 3456.19067 3725.0
    0.0002779 3456.16870 3456.16943 3598.0
    0.0002735 3456.14697 3456.14771 3656.0
    0.0002820 3456.12451 3456.12524 3546.0
    0.0002929 3456.10132 3456.10205 3414.0
    0.0002851 3456.07764 3456.07837 3507.0
    0.0002851 3456.05322 3456.05396 3508.0
    0.0002803 3456.02808 3456.02905 3567.0
    0.0002870 3456.00244 3456.03564 3484.0
    0.0002874 3455.97607 3456.01196 3479.0
    0.0002873 3455.94922 3455.98779 3481.0
    0.0002862 3455.92163 3455.97900 3494.0
    0.0002920 3455.89331 3455.95581 3425.0
    0.0002880 3455.86426 3455.93237 3472.0
    0.0002958 3455.83472 3455.90942 3381.0
    0.0002984 3455.80444 3455.88647 3351.0
    0.0003035 3455.77368 3455.86475 3295.0
    0.0002923 3455.74219 3455.84326 3421.0
    0.0002894 3455.70996 3455.82324 3455.0
    0.0002872 3455.67700 3455.80469 3482.0
    0.0002880 3455.64355 3455.78857 3472.0
    0.0003001 3455.60962 3455.77539 3332.0
    0.0002841 3455.57471 3455.76709 3520.0
    0.0002973 3455.53931 3455.76563 3364.0
    0.0002936 3455.50342 3455.77563 3406.0
    0.0002952 3455.46680 3455.80713 3388.0
    0.0002900 3455.42944 3455.87891 3448.0
    0.0002930 3455.39160 3456.02344 3413.0
    0.0002832 3455.35303 3456.28638 3531.0
    0.0002903 3455.31372 3456.71997 3445.0
    0.0003026 3455.27393 3457.36206 3305.0
    0.0003053 3455.23340 3458.20117 3276.0
    0.0002869 3455.19214 3459.13135 3486.0
    0.0002869 3455.15039 3460.01318 3486.0
    0.0002915 3455.10791 3460.75000 3431.0
    0.0002974 3455.06494 3461.16870 3362.0
    0.0002830 3455.02124 3461.08862 3533.0
    0.0002866 3454.97705 3460.52368 3489.0
    0.0002880 3454.93213 3459.66333 3472.0
    0.0002844 3454.88647 3458.68604 3516.0
    0.0002850 3454.84033 3457.70581 3509.0
    0.0002959 3454.79346 3456.82568 3379.0
    0.0002772 3454.74585 3456.12769 3608.0
    0.0002906 3454.69775 3455.62354 3441.0
    0.0002894 3454.64917 3455.27979 3456.0
    0.0002920 3454.59985 3455.04907 3425.0
    0.0002917 3454.54980 3454.88916 3428.0
    0.0002869 3454.49927 3454.77002 3486.0
    0.0002815 3454.44800 3454.67236 3553.0
    0.0002830 3454.39600 3454.58643 3533.0
    0.0002913 3454.34351 3454.50806 3433.0
    0.0002772 3454.29028 3454.43408 3608.0
    0.0002892 3454.23657 3454.36304 3458.0
    0.0002904 3454.18237 3454.29468 3443.0
    0.0002937 3454.12720 3454.22754 3405.0
    0.0002951 3454.07153 3454.16211 3389.0
    0.0002869 3454.01538 3454.09692 3485.0
    0.0002869 3453.95850 3454.03271 3485.0
    0.0002953 3453.90112 3453.96899 3386.0
    0.0002926 3453.84302 3453.90527 3418.0
    0.0002848 3453.78418 3453.84131 3511.0
    0.0003009 3453.72485 3453.74609 3323.0
    0.0002899 3453.66479 3453.68433 3449.0
    0.0002927 3453.60425 3453.62231 3417.0
    0.0002974 3453.54297 3453.54370 3362.0
    0.0002898 3453.48120 3453.48193 3451.0
    0.0002891 3453.41870 3453.41943 3459.0
    0.0002939 3453.35571 3453.35645 3403.0
    0.0002941 3453.29199 3453.29272 3400.0
    0.0002898 3453.22778 3453.22852 3451.0
    0.0002839 3453.16284 3453.16357 3522.0
    0.0002931 3453.09741 3453.09814 3412.0
    0.0002940 3453.03125 3453.03198 3401.0
    0.0002868 3452.96436 3452.96509 3487.0
    0.0002888 3452.89697 3452.89771 3463.0
    0.0002843 3452.82910 3452.82983 3517.0
    0.0002871 3452.76050 3452.76123 3483.0
    0.0002863 3452.69141 3452.69214 3493.0
    0.0002837 3452.62158 3452.62231 3525.0
    0.0002762 3452.55103 3452.55176 3621.0
    0.0002775 3452.47998 3452.48071 3604.0
    0.0002765 3452.40845 3452.40918 3617.0
    0.0002744 3452.33618 3452.33691 3644.0
    0.0002878 3452.26343 3452.26416 3475.0
    0.0002802 3452.18994 3452.19067 3569.0
    0.0002879 3452.11597 3452.11646 3473.0
    0.0002845 3452.04126 3452.04199 3515.0
    0.0002854 3451.96582 3451.96655 3504.0
    0.0002800 3451.89014 3451.89063 3571.0
    0.0002847 3451.81348 3451.81421 3513.0
    0.0002810 3451.73657 3451.73706 3559.0
    0.0002837 3451.65869 3451.65942 3525.0
    0.0002807 3451.58057 3451.58130 3562.0
    0.0002783 3451.50171 3451.50220 3593.0
    0.0002807 3451.42212 3451.42285 3562.0
    0.0002877 3451.34204 3451.34277 3476.0
    0.0002901 3451.26123 3451.26196 3447.0
    0.0002905 3451.17993 3451.18066 3442.0
    0.0002796 3451.09814 3451.09888 3577.0
    0.0002860 3451.01563 3451.01636 3497.0
    0.0002851 3450.93262 3450.93335 3508.0
    0.0002872 3450.84888 3450.84961 3482.0
    0.0002766 3450.76465 3450.76538 3615.0
    0.0002731 3450.67969 3451.99609 3662.0
    0.0002848 3450.59424 3452.01489 3511.0
    0.0002754 3450.50830 3452.04590 3631.0
    0.0002695 3450.42163 3580.96973 3711.0
    0.0002781 3450.33423 3591.86401 3596.0
    0.0002721 3450.24634 3603.39697 3675.0
    0.0002713 3450.15796 3616.42017 3686.0
    0.0002662 3450.06885 3697.74585 3756.0
    0.0002706 3449.97925 3719.93872 3696.0
    0.0002582 3449.88916 3745.28979 3873.0
    0.0002695 3449.79834 3774.41821 3711.0
    0.0002699 3449.70703 3808.10669 3705.0
    0.0002650 3449.61499 3847.36719 3774.0
    0.0002612 3449.52246 3893.50000 3829.0
    0.0002500 3449.42920 3948.19556 4000.0
    0.0002528 3449.33545 4013.84009 3955.0
    0.0002443 3449.24121 4093.87109 4094.0
    0.0002472 3449.14624 4193.95703 4046.0
    0.0002414 3449.05078 4324.44482 4143.0
    0.0002260 3448.95459 4505.50781 4424.0
    0.0002108 3448.85791 4776.69092 4743.0
    0.0001960 3448.76074 5209.51465 5103.0
    0.0001711 3448.66284 5919.23145 5846.0
    0.0001428 3448.56445 7065.25000 7004.0
    0.0001110 3448.46558 8827.10645 9007.0
    0.0000865 3448.36597 11347.72656 11567.0
    0.0000673 3448.26563 14640.79004 14859.0
    0.0000530 3448.16504 18450.35547 18870.0
    0.0000427 3448.06372 22242.71875 23436.0
    0.0000382 3447.96167 25468.23242 26192.0
    0.0000363 3447.85938 27592.83008 27555.0
    0.0000374 3447.75635 28054.41016 26769.0
    0.0000389 3447.65259 26697.53711 25688.0
    0.0000424 3447.54834 24006.66406 23607.0
    0.0000493 3447.44360 20635.18359 20281.0
    0.0000599 3447.33813 17036.66016 16701.0
    0.0000747 3447.23218 13590.43164 13382.0
    0.0000914 3447.12573 10651.48730 10938.0
    0.0001138 3447.01880 8399.12988 8789.0
    0.0001437 3446.91113 6814.67432 6961.0
    0.0001688 3446.80273 5772.11035 5924.0
    0.0001945 3446.69409 5117.47412 5142.0
    0.0002157 3446.58447 4713.46631 4635.0
    0.0002293 3446.47461 4458.40332 4362.0
    0.0002410 3446.36426 4287.27051 4150.0
    0.0002470 3446.25317 4163.62158 4048.0
    0.0002407 3446.14136 4068.44971 4155.0
    0.0002569 3446.02905 3992.06958 3892.0
    0.0002533 3445.91650 3929.24170 3948.0
    0.0002535 3445.80298 3876.70752 3945.0
    0.0002601 3445.68896 3832.28857 3844.0
    0.0002650 3445.57471 3794.38452 3774.0
    0.0002682 3445.45947 3809.85864 3729.0
    0.0002677 3445.34399 3784.05396 3735.0
    0.0002707 3445.22778 3763.75610 3694.0
    0.0002603 3445.11084 3747.00464 3842.0
    0.0002701 3444.99365 3624.83862 3703.0
    0.0002621 3444.87573 3625.03345 3816.0
    0.0002706 3444.75732 3627.92261 3695.0
    0.0002655 3444.63818 3632.92163 3767.0
    0.0002614 3444.51880 3576.29688 3826.0
    0.0002752 3444.39868 3590.66406 3634.0
    0.0002759 3444.27783 3607.56128 3624.0
    0.0002718 3444.15674 3627.61230 3679.0
    0.0002599 3444.03491 3711.58911 3848.0
    0.0002632 3443.91260 3745.56787 3800.0
    0.0002554 3443.78955 3787.10986 3915.0
    0.0002591 3443.66602 3839.49683 3860.0
    0.0002559 3443.54199 3939.62988 3908.0
    0.0002484 3443.41748 4041.69800 4025.0
    0.0002414 3443.29224 4199.30908 4143.0
    0.0002298 3443.16675 4456.17480 4351.0
    0.0002098 3443.04028 4877.70557 4767.0
    0.0001864 3442.91357 5543.36230 5364.0
    0.0001540 3442.78613 6523.97412 6493.0
    0.0001265 3442.65820 7838.61328 7907.0
    0.0001056 3442.52979 9390.06152 9469.0
    0.0000905 3442.40088 10950.81641 11048.0
    0.0000845 3442.27124 12286.35645 11838.0
    0.0000764 3442.14111 13174.31738 13096.0
    0.0000755 3442.01050 13390.53027 13237.0
    0.0000808 3441.87915 12908.30664 12383.0
    0.0000855 3441.74756 11994.23828 11697.0
    0.0000920 3441.61523 10970.76758 10870.0
    0.0001005 3441.48242 10070.07324 9954.0
    0.0001082 3441.34888 9524.24609 9243.0
    0.0001043 3441.21509 9564.22266 9588.0
    0.0000969 3441.08057 10289.71582 10320.0
    0.0000849 3440.94531 11570.55859 11776.0
    0.0000769 3440.80981 13064.66797 12999.0
    0.0000681 3440.67383 14413.61133 14678.0
    0.0000636 3440.53711 15283.90039 15718.0
    0.0000661 3440.39990 15346.02930 15120.0
    0.0000710 3440.26196 14531.48633 14087.0
    0.0000744 3440.12378 13141.80469 13449.0
    0.0000842 3439.98486 11508.86523 11880.0
    0.0000996 3439.84546 9801.58691 10041.0
    0.0001195 3439.70557 8172.23438 8366.0
    0.0001434 3439.56519 6841.78906 6973.0
    0.0001683 3439.42407 5804.99072 5941.0
    0.0001932 3439.28271 5090.96484 5176.0
    0.0002093 3439.14063 4631.53760 4778.0
    0.0002329 3438.99805 4373.22803 4293.0
    0.0002399 3438.85474 4202.32373 4168.0
    0.0002514 3438.71118 4095.03809 3978.0
    0.0002469 3438.56689 3974.65894 4050.0
    0.0002613 3438.42212 3928.64893 3827.0
    0.0002634 3438.27686 3896.92993 3797.0
    0.0002554 3438.13110 3876.18726 3916.0
    0.0002638 3437.98462 3840.99365 3791.0
    0.0002673 3437.83789 3840.02466 3741.0
    0.0002648 3437.69043 3847.68188 3777.0
    0.0002627 3437.54248 3864.90552 3806.0
    0.0002600 3437.39404 3894.07080 3846.0
    0.0002609 3437.24487 3940.37744 3833.0
    0.0002557 3437.09546 4014.67090 3911.0
    0.0002494 3436.94531 4137.92676 4009.0
    0.0002395 3436.79468 4285.10010 4176.0
    0.0002263 3436.64355 4635.95605 4419.0
    0.0001954 3436.49194 5189.73047 5119.0
    0.0001675 3436.33984 6005.61768 5971.0
    0.0001380 3436.18701 7076.24658 7248.0
    0.0001147 3436.03394 8402.51758 8717.0
    0.0000964 3435.88013 9762.87793 10375.0
    0.0000895 3435.72583 10892.84277 11172.0
    0.0000864 3435.57104 11615.52832 11577.0
    0.0000862 3435.41577 11819.85645 11603.0
    0.0000882 3435.25977 11437.11328 11333.0
    0.0000938 3435.10352 10616.73828 10662.0
    0.0001029 3434.94653 9532.79297 9717.0
    0.0001203 3434.78931 8366.31641 8311.0
    0.0001343 3434.63135 7214.95508 7446.0
    0.0001556 3434.47290 6211.26367 6428.0
    0.0001779 3434.31396 5406.04688 5621.0
    0.0001988 3434.15430 4822.88232 5030.0
    0.0002210 3433.99438 4429.28320 4524.0
    0.0002418 3433.83398 4178.02246 4135.0
    0.0002554 3433.67285 4023.78076 3916.0
    0.0002572 3433.51123 3930.58862 3888.0
    0.0002582 3433.34912 3874.13306 3873.0
    0.0002695 3433.18652 3840.20288 3711.0
    0.0002637 3433.02344 3821.60840 3792.0
    0.0002662 3432.85986 3815.58569 3757.0
    0.0002686 3432.69580 3822.64063 3723.0
    0.0002627 3432.53125 3846.92773 3807.0
    0.0002662 3432.36597 3898.17896 3756.0
    0.0002549 3432.20044 3994.46460 3923.0
    0.0002423 3432.03418 4164.01074 4127.0
    0.0002289 3431.86743 4443.68018 4368.0
    0.0002122 3431.70020 4870.56055 4713.0
    0.0001856 3431.53271 5466.29785 5388.0
    0.0001641 3431.36450 6162.89209 6094.0
    0.0001435 3431.19556 6979.89990 6971.0
    0.0001284 3431.02637 7712.03320 7791.0
    0.0001222 3430.85669 8227.32520 8184.0
    0.0001217 3430.68652 8427.30176 8214.0
    0.0001248 3430.51587 8314.50977 8016.0
    0.0001268 3430.34448 7896.72314 7888.0
    0.0001357 3430.17285 7295.26514 7367.0
    0.0001494 3430.00049 6616.97510 6693.0
    0.0001665 3429.82764 5923.42334 6006.0
    0.0001833 3429.65454 5279.80811 5455.0
    0.0002085 3429.48071 4746.02686 4796.0
    0.0002321 3429.30640 4343.49072 4309.0
    0.0002464 3429.13159 4061.63550 4059.0
    0.0002567 3428.95654 3875.27832 3896.0
    0.0002606 3428.78076 3756.79419 3838.0
    0.0002682 3428.60449 3682.17090 3729.0
    0.0002684 3428.42773 3633.81396 3726.0
    0.0002737 3428.25024 3600.55054 3653.0
    0.0002807 3428.07251 3576.03882 3563.0
    0.0002823 3427.89429 3556.90210 3542.0
    0.0002820 3427.71558 3541.38696 3546.0
    0.0002831 3427.53638 3528.51392 3532.0
    0.0002767 3427.35669 3517.66870 3614.0
    0.0002844 3427.17627 3508.43140 3516.0
    0.0002843 3426.99561 3500.49536 3518.0
    0.0002852 3426.81445 3493.61816 3506.0
    0.0002869 3426.63257 3487.61597 3485.0
    0.0002852 3426.45044 3482.34375 3506.0
    0.0002950 3426.26782 3477.68237 3390.0
    0.0002916 3426.08472 3445.21558 3429.0
    0.0002859 3425.90088 3443.49146 3498.0
    0.0002853 3425.71680 3441.94482 3505.0
    0.0002939 3425.53198 3440.54980 3402.0
    0.0002881 3425.34692 3425.34741 3471.0
    0.0002927 3425.16113 3425.16162 3417.0
    0.0002917 3424.97510 3424.97559 3428.0
    0.0002921 3424.78857 3424.78882 3424.0
    0.0002880 3424.60132 3424.60181 3472.0
    0.0002990 3424.41382 3424.41431 3344.0
    0.0002943 3424.22583 3424.22607 3398.0
    0.0002947 3424.03711 3424.03760 3393.0
    0.0002921 3423.84814 3423.84863 3424.0
    0.0002950 3423.65869 3423.65894 3390.0
    0.0002970 3423.46851 3423.46899 3367.0
    0.0002842 3423.27808 3423.27856 3519.0
    0.0002974 3423.08716 3423.08765 3363.0
    0.0002939 3422.89575 3422.89600 3403.0
    0.0002950 3422.70386 3422.70410 3390.0
    0.0002952 3422.51147 3422.51172 3387.0
    0.0002932 3422.31836 3422.31885 3411.0
    0.0002990 3422.12500 3422.12549 3344.0
    0.0002923 3421.93115 3421.93164 3421.0
    0.0002824 3421.73682 3421.73730 3541.0
    0.0002990 3421.54199 3421.54248 3345.0
    0.0002950 3421.34692 3421.34717 3390.0
    0.0002910 3421.15112 3421.15137 3436.0
    0.0002894 3420.95483 3420.95508 3455.0
    0.0002961 3420.75806 3441.82007 3377.0
    0.0002910 3420.56079 3443.26172 3437.0
    0.0002928 3420.36328 3444.90137 3415.0
    0.0002949 3420.16504 3446.77197 3391.0
    0.0002960 3419.96655 3468.54297 3378.0
    0.0002930 3419.76733 3472.54858 3413.0
    0.0002963 3419.56787 3477.12402 3375.0
    0.0002901 3419.36792 3482.37549 3447.0
    0.0002865 3419.16748 3492.99194 3490.0
    0.0002948 3418.96631 3500.39917 3392.0
    0.0002841 3418.76489 3509.04736 3520.0
    0.0002866 3418.56299 3519.22876 3489.0
    0.0002847 3418.36060 3531.33374 3513.0
    0.0002720 3418.15796 3545.91919 3676.0
    0.0002735 3417.95459 3563.89746 3656.0
    0.0002735 3417.75073 3586.89575 3656.0
    0.0002756 3417.54663 3618.07153 3628.0
    0.0002726 3417.34180 3663.57275 3669.0
    0.0002693 3417.13672 3734.62085 3713.0
    0.0002609 3416.93115 3849.61230 3833.0
    0.0002478 3416.72510 4035.03833 4036.0
    0.0002301 3416.51855 4322.66162 4346.0
    0.0002066 3416.31152 4741.98584 4841.0
    0.0001875 3416.10400 5307.57959 5332.0
    0.0001659 3415.89600 6000.89258 6027.0
    0.0001506 3415.68774 6752.44238 6639.0
    0.0001350 3415.47876 7454.45166 7405.0
    0.0001260 3415.26953 8010.16406 7936.0
    0.0001203 3415.05957 8347.88477 8316.0
    0.0001195 3414.84937 8418.38574 8369.0
    0.0001199 3414.63867 8232.15918 8342.0
    0.0001287 3414.42749 7843.40381 7769.0
    0.0001361 3414.21606 7304.59912 7349.0
    0.0001487 3414.00391 6672.69189 6723.0
    0.0001631 3413.79150 6025.96240 6130.0
    0.0001834 3413.57837 5432.19531 5453.0
    0.0002039 3413.36499 4924.07861 4905.0
    0.0002141 3413.15112 4512.61621 4670.0
    0.0002352 3412.93677 4199.43311 4252.0
    0.0002496 3412.72217 3974.46338 4007.0
    0.0002648 3412.50684 3819.84106 3776.0
    0.0002696 3412.29102 3716.63452 3709.0
    0.0002804 3412.07495 3648.56396 3566.0
    0.0002822 3411.85840 3603.14648 3543.0
    0.0002840 3411.64136 3571.77759 3521.0
    0.0002901 3411.42383 3548.96387 3447.0
    0.0002897 3411.20605 3531.44263 3452.0
    0.0002891 3410.98755 3517.37354 3459.0
    0.0002887 3410.76880 3505.72705 3464.0
    0.0002861 3410.54956 3495.88477 3495.0
    0.0002966 3410.32959 3487.45703 3371.0
    0.0002916 3410.10962 3480.17065 3429.0
    0.0002985 3409.88892 3485.41992 3350.0
    0.0002924 3409.66797 3458.54980 3420.0
    0.0002859 3409.44629 3456.22925 3498.0
    0.0002898 3409.22437 3454.41602 3451.0
    0.0002874 3409.00195 3458.76953 3479.0
    0.0002984 3408.77930 3438.41870 3351.0
    0.0002906 3408.55591 3439.88525 3441.0
    0.0002912 3408.33228 3441.72217 3434.0
    0.0002867 3408.10815 3443.98779 3488.0
    0.0002875 3407.88354 3455.00513 3478.0
    0.0002911 3407.65845 3459.67456 3435.0
    0.0002849 3407.43311 3465.16724 3510.0
    0.0002776 3407.20703 3471.68628 3602.0
    0.0002905 3406.98071 3485.71338 3442.0
    0.0002894 3406.75391 3495.79346 3455.0
    0.0002865 3406.52661 3508.50488 3490.0
    0.0002833 3406.29907 3525.43018 3530.0
    0.0002884 3406.07104 3562.63330 3467.0
    0.0002844 3405.84253 3601.00928 3516.0
    0.0002682 3405.61353 3662.78955 3728.0
    0.0002691 3405.38403 3762.64331 3716.0
    0.0002612 3405.15430 3924.38525 3829.0
    0.0002499 3404.92407 4151.05078 4001.0
    0.0002299 3404.69336 4453.61230 4349.0
    0.0002121 3404.46216 4815.76514 4714.0
    0.0002028 3404.23071 5190.29736 4930.0
    0.0001963 3403.99878 5510.19775 5093.0
    0.0001879 3403.76636 5726.19727 5321.0
    0.0001806 3403.53345 5822.40723 5537.0
    0.0001833 3403.30029 5816.72705 5456.0
    0.0001822 3403.06665 5763.25830 5489.0
    0.0001816 3402.83252 5721.15234 5508.0
    0.0001745 3402.59790 5726.84375 5730.0
    0.0001712 3402.36304 5785.68213 5840.0
    0.0001697 3402.12744 5874.36426 5893.0
    0.0001691 3401.89160 5943.56445 5915.0
    0.0001659 3401.65552 5961.73291 6027.0
    0.0001713 3401.41870 5878.35693 5837.0
    0.0001709 3401.18164 5704.64307 5850.0
    0.0001806 3400.94409 5472.70703 5538.0
    0.0001907 3400.70630 5224.78857 5244.0
    0.0002007 3400.46777 4972.42090 4982.0
    0.0002105 3400.22900 4741.76953 4750.0
    0.0002152 3399.98999 4569.76074 4647.0
    0.0002198 3399.75024 4485.54590 4550.0
    0.0002307 3399.51025 4512.33740 4334.0
    0.0002365 3399.26978 4652.04199 4229.0
    0.0002163 3399.02881 4897.94629 4624.0
    0.0002023 3398.78760 5231.45459 4944.0
    0.0001868 3398.54590 5616.85107 5352.0
    0.0001778 3398.30371 6006.80957 5625.0
    0.0001659 3398.06128 6346.44922 6026.0
    0.0001543 3397.81836 6587.53564 6482.0
    0.0001516 3397.57495 6690.38672 6598.0
    0.0001503 3397.33130 6679.64453 6655.0
    0.0001530 3397.08691 6569.32373 6534.0
    0.0001606 3396.84229 6404.86670 6228.0
    0.0001603 3396.59741 6236.56250 6239.0
    0.0001659 3396.35181 6103.67627 6028.0
    0.0001641 3396.10620 6048.18311 6092.0
    0.0001683 3395.85986 6063.97998 5942.0
    0.0001705 3395.61328 6109.01953 5865.0
    0.0001676 3395.36621 6108.56348 5965.0
    0.0001712 3395.11865 6047.80762 5842.0
    0.0001720 3394.87061 5896.26172 5813.0
    0.0001747 3394.62256 5671.18555 5725.0
    0.0001855 3394.37378 5409.58643 5392.0
    0.0001951 3394.12476 5133.96338 5125.0
    0.0002054 3393.87524 4872.25537 4869.0
    0.0002118 3393.62524 4632.45801 4722.0
    0.0002221 3393.37500 4435.57031 4503.0
    0.0002379 3393.12427 4293.89600 4203.0
    0.0002335 3392.87305 4207.15234 4282.0
    0.0002383 3392.62158 4168.06104 4197.0
    0.0002409 3392.36963 4167.00977 4151.0
    0.0002366 3392.11719 4193.54248 4227.0
    0.0002338 3391.86450 4234.24316 4277.0
    0.0002261 3391.61157 4273.16895 4423.0
    0.0002336 3391.35791 4295.80762 4281.0
    0.0002318 3391.10400 4293.56689 4314.0
    0.0002335 3390.84961 4263.83545 4282.0
    0.0002369 3390.59497 4208.72998 4221.0
    0.0002431 3390.33984 4133.66406 4113.0
    0.0002462 3390.08423 4045.12695 4062.0
    0.0002671 3389.82837 3949.43311 3744.0
    0.0002746 3389.57202 3853.24487 3641.0
    0.0002734 3389.31543 3762.78662 3657.0
    0.0002753 3389.05811 3670.32202 3633.0
    0.0002785 3388.80078 3605.10986 3591.0
    0.0002841 3388.54272 3553.76831 3520.0
    0.0002755 3388.28442 3514.95703 3630.0
    0.0002821 3388.02588 3486.67212 3545.0
    0.0002860 3387.76685 3450.10986 3497.0
    0.0002876 3387.50732 3430.53149 3477.0
    0.0002936 3387.24756 3421.94067 3406.0
    0.0002869 3386.98730 3415.98047 3485.0
    0.0002899 3386.72656 3411.69141 3449.0
    0.0002863 3386.46558 3408.45508 3493.0
    0.0002862 3386.20410 3405.89502 3494.0
    0.0002854 3385.94238 3403.79419 3504.0
    0.0002873 3385.68018 3402.03760 3481.0
    0.0002907 3385.41772 3400.56909 3440.0
    0.0002920 3385.15479 3399.38477 3425.0
    0.0003038 3384.89136 3398.52319 3292.0
    0.0002921 3384.62769 3398.06616 3423.0
    0.0002939 3384.36353 3398.12842 3402.0
    0.0002873 3384.09888 3398.82715 3481.0
    0.0002927 3383.83423 3400.23413 3417.0
    0.0002954 3383.56885 3402.30640 3385.0
    0.0002884 3383.30322 3404.81201 3467.0
    0.0002874 3383.03711 3407.28833 3479.0
    0.0002883 3382.77075 3409.14575 3469.0
    0.0002982 3382.50391 3444.79541 3354.0
    0.0002894 3382.23682 3447.05103 3455.0
    0.0002894 3381.96924 3445.35742 3455.0
    0.0003018 3381.70142 3446.58667 3313.0
    0.0002919 3381.43311 3447.75635 3426.0
    0.0002897 3381.16455 3467.18164 3452.0
    0.0002863 3380.89526 3468.97681 3493.0
    0.0002944 3380.62598 3473.56885 3397.0
    0.0002862 3380.35620 3498.67529 3494.0
    0.0002866 3380.08594 3508.06396 3489.0
    0.0002933 3379.81543 3519.75708 3410.0
    0.0002844 3379.54443 3534.11011 3516.0
    0.0002813 3379.27319 3551.60864 3555.0
    0.0002838 3379.00146 3582.76904 3523.0
    0.0002828 3378.72949 3609.87134 3536.0
    0.0002735 3378.45703 3644.07251 3656.0
    0.0002703 3378.18433 3689.28271 3700.0
    0.0002650 3377.91113 3754.52515 3774.0
    0.0002726 3377.63770 3851.60938 3668.0
    0.0002518 3377.36377 4006.41235 3972.0
    0.0002389 3377.08936 4255.42041 4186.0
    0.0002210 3376.81494 4643.71680 4524.0
    0.0001927 3376.53979 5213.98145 5190.0
    0.0001611 3376.26440 5982.81934 6209.0
    0.0001365 3375.98877 6917.80518 7328.0
    0.0001220 3375.71265 7904.20703 8200.0
    0.0001159 3375.43628 8761.53809 8627.0
    0.0001096 3375.15918 9337.68066 9125.0
    0.0001043 3374.88208 9594.75098 9590.0
    0.0001054 3374.60449 9591.81348 9489.0
    0.0001066 3374.32666 9480.30664 9379.0
    0.0001041 3374.04834 9369.38184 9604.0
    0.0001039 3373.76978 9285.44238 9622.0
    0.0001053 3373.49072 9171.64844 9498.0
    0.0001071 3373.21143 8958.24414 9338.0
    0.0001118 3372.93164 8617.25684 8944.0
    0.0001146 3372.65161 8156.79932 8727.0
    0.0001235 3372.37109 7618.98584 8099.0
    0.0001311 3372.09033 7069.47461 7627.0
    0.0001415 3371.80908 6540.68896 7065.0
    0.0001556 3371.52759 6033.13135 6427.0
    0.0001695 3371.24585 5543.41455 5900.0
    0.0001881 3370.96362 5093.91406 5316.0
    0.0001950 3370.68091 4718.37061 5129.0
    0.0002163 3370.39795 4432.80322 4624.0
    0.0002274 3370.11475 4235.32764 4397.0
    0.0002346 3369.83105 4115.19141 4263.0
    0.0002444 3369.54712 4059.01978 4092.0
    0.0002406 3369.26270 4054.35913 4156.0
    0.0002430 3368.97803 4089.97266 4116.0
    0.0002360 3368.69312 4153.76221 4238.0
    0.0002369 3368.40747 4230.21924 4222.0
    0.0002347 3368.12183 4301.73242 4261.0
    0.0002375 3367.83569 4335.76758 4211.0
    0.0002327 3367.54932 4358.80225 4297.0
    0.0002271 3367.26245 4346.74854 4403.0
    0.0002358 3366.97534 4302.94727 4241.0
    0.0002403 3366.68799 4242.26855 4161.0
    0.0002313 3366.39990 4135.78760 4324.0
    0.0002511 3366.11182 4036.73096 3983.0
    0.0002589 3365.82324 3935.07129 3863.0
    0.0002616 3365.53442 3819.02588 3822.0
    0.0002664 3365.24512 3735.51147 3754.0
    0.0002729 3364.95557 3667.46265 3664.0
    0.0002709 3364.66577 3616.23071 3691.0
    0.0002778 3364.37549 3581.33618 3600.0
    0.0002829 3364.08496 3552.23511 3535.0
    0.0002803 3363.79395 3547.83765 3568.0
    0.0002739 3363.50269 3559.02124 3651.0
    0.0002736 3363.21118 3589.33105 3655.0
    0.0002736 3362.91919 3644.14722 3655.0
    0.0002649 3362.62671 3739.07568 3775.0
    0.0002571 3362.33423 3879.39307 3890.0
    0.0002460 3362.04126 4079.30420 4065.0
    0.0002348 3361.74780 4345.97217 4259.0
    0.0002193 3361.45435 4677.65918 4560.0
    0.0002023 3361.16040 5056.76855 4944.0
    0.0001889 3360.86597 5448.63867 5294.0
    0.0001774 3360.57129 5801.49023 5638.0
    0.0001693 3360.27637 6059.11768 5905.0
    0.0001725 3359.98096 6188.12598 5796.0
    0.0001657 3359.68530 6173.79053 6036.0
    0.0001706 3359.38940 6042.85889 5860.0
    0.0001805 3359.09302 5820.36621 5539.0
    0.0001848 3358.79639 5536.48145 5411.0
    0.0001975 3358.49951 5215.15527 5063.0
    0.0002080 3358.20215 4880.70654 4808.0
    0.0002234 3357.90454 4564.98975 4477.0
    0.0002390 3357.60645 4289.47559 4184.0
    0.0002505 3357.30835 4067.94556 3992.0
    0.0002574 3357.00952 3904.98193 3885.0
    0.0002646 3356.71069 3799.06006 3779.0
    0.0002655 3356.41138 3744.72632 3766.0
    0.0002698 3356.11182 3733.62769 3706.0
    0.0002742 3355.81177 3754.89453 3647.0
    0.0002627 3355.51147 3794.75195 3807.0
    0.0002601 3355.21094 3836.99292 3844.0
    0.0002520 3354.90991 3866.48096 3969.0
    0.0002632 3354.60889 3874.00732 3799.0
    0.0002573 3354.30737 3858.09082 3886.0
    0.0002521 3354.00537 3827.51367 3967.0
    0.0002646 3353.70313 3781.62842 3780.0
    0.0002714 3353.40063 3728.37280 3684.0
    0.0002643 3353.09790 3670.88843 3783.0
    0.0002769 3352.79468 3614.59888 3611.0
    0.0002752 3352.49121 3560.69141 3634.0
    0.0002701 3352.18750 3495.06177 3703.0
    0.0002842 3351.88330 3459.92480 3519.0
    0.0002841 3351.57886 3434.02588 3520.0
    0.0002884 3351.27417 3416.13306 3468.0
    0.0002990 3350.96899 3404.50708 3344.0
    0.0002858 3350.66357 3387.91821 3499.0
    0.0002862 3350.35791 3384.60083 3494.0
    0.0002892 3350.05200 3383.36353 3458.0
    0.0002896 3349.74561 3383.71118 3453.0
    0.0002892 3349.43896 3385.61206 3458.0
    0.0002832 3349.13208 3389.58643 3531.0
    0.0002983 3348.82471 3396.84375 3352.0
    0.0002868 3348.51733 3409.64185 3487.0
    0.0002847 3348.20923 3436.95898 3512.0
    0.0002855 3347.90112 3472.35352 3503.0
    0.0002795 3347.59253 3525.06885 3578.0
    0.0002717 3347.28394 3597.16089 3680.0
    0.0002649 3346.97461 3686.15649 3775.0
    0.0002581 3346.66528 3782.56494 3875.0
    0.0002495 3346.35547 3880.51563 4008.0
    0.0002476 3346.04541 3947.55078 4038.0
    0.0002553 3345.73511 3969.38940 3917.0
    0.0002462 3345.42432 3955.55591 4061.0
    0.0002565 3345.11353 3916.61938 3899.0
    0.0002565 3344.80225 3872.21094 3898.0
    0.0002625 3344.49048 3818.91748 3810.0
    0.0002599 3344.17871 3756.91479 3847.0
    0.0002677 3343.86646 3694.17725 3736.0
    0.0002695 3343.55396 3638.05225 3711.0
    0.0002747 3343.24121 3595.53931 3640.0
    0.0002853 3342.92822 3571.12646 3505.0
    0.0002792 3342.61475 3568.11597 3582.0
    0.0002826 3342.30103 3590.48315 3538.0
    0.0002823 3341.98706 3650.72852 3542.0
    0.0002666 3341.67285 3742.75073 3751.0
    0.0002662 3341.35815 3879.33667 3757.0
    0.0002541 3341.04321 4063.15283 3935.0
    0.0002485 3340.72803 4289.01416 4024.0
    0.0002244 3340.41260 4545.25781 4457.0
    0.0002106 3340.09692 4808.85889 4748.0
    0.0002047 3339.78076 5108.45557 4885.0
    0.0001943 3339.46436 5394.49512 5146.0
    0.0001768 3339.14771 5707.37256 5655.0
    0.0001642 3338.83057 6043.20557 6091.0
    0.0001548 3338.51367 6349.75146 6462.0
    0.0001507 3338.19604 6584.91406 6636.0
    0.0001512 3337.87817 6672.78760 6615.0
    0.0001518 3337.56006 6617.64990 6588.0
    0.0001537 3337.24146 6451.01758 6507.0
    0.0001657 3336.92285 6212.44287 6034.0
    0.0001720 3336.60400 5934.61914 5815.0
    0.0001856 3336.28442 5637.19287 5389.0
    0.0001936 3335.96484 5344.65723 5164.0
    0.0002055 3335.64526 5081.57861 4865.0
    0.0002107 3335.32495 4876.41064 4746.0
    0.0002174 3335.00439 4750.45508 4599.0
    0.0002207 3334.68384 4714.33203 4532.0
    0.0002120 3334.36279 4770.06006 4718.0
    0.0002055 3334.04150 4919.06787 4866.0
    0.0001958 3333.71997 5151.36426 5107.0
    0.0001837 3333.39795 5472.93213 5443.0
    0.0001730 3333.07593 5891.42383 5781.0
    0.0001557 3332.75342 6413.43848 6424.0
    0.0001390 3332.43066 7031.05078 7192.0
    0.0001228 3332.10767 7696.32813 8142.0
    0.0001157 3331.78442 8324.10645 8641.0
    0.0001145 3331.46094 8803.18945 8734.0
    0.0001131 3331.13696 9045.53125 8840.0
    0.0001118 3330.81299 9023.58008 8942.0
    0.0001135 3330.48853 8773.61035 8809.0
    0.0001207 3330.16382 8362.35059 8283.0
    0.0001266 3329.83887 7843.08252 7902.0
    0.0001437 3329.51367 7251.23291 6960.0
    0.0001537 3329.18823 6621.34668 6507.0
    0.0001759 3328.86230 5996.72559 5686.0
    0.0001855 3328.53638 5424.13086 5392.0
    0.0002095 3328.20996 4937.65918 4773.0
    0.0002215 3327.88330 4554.02832 4514.0
    0.0002413 3327.55640 4276.40479 4145.0
    0.0002516 3327.22925 4098.45752 3975.0
    0.0002538 3326.90186 4005.15405 3940.0
    0.0002481 3326.57422 3984.87451 4031.0
    0.0002508 3326.24609 4015.32861 3988.0
    0.0002490 3325.91797 4072.69067 4016.0
    0.0002446 3325.58936 4129.90527 4088.0
    0.0002403 3325.26074 4147.43994 4161.0
    0.0002439 3324.93164 4145.20703 4100.0
    0.0002399 3324.60229 4101.69580 4169.0
    0.0002513 3324.27271 4042.56787 3979.0
    0.0002499 3323.94287 3970.83984 4001.0
    0.0002578 3323.61279 3890.98291 3879.0
    0.0002584 3323.28223 3801.60425 3870.0
    0.0002676 3322.95166 3714.41895 3737.0
    0.0002725 3322.62085 3601.68433 3670.0
    0.0002822 3322.28955 3532.92969 3544.0
    0.0002795 3321.95801 3478.01123 3578.0
    0.0002791 3321.62646 3436.96411 3583.0
    0.0002873 3321.29443 3407.93652 3481.0
    0.0002936 3320.96216 3392.35938 3406.0
    0.0002903 3320.62964 3379.56079 3445.0
    0.0002920 3320.29688 3371.04761 3425.0
    0.0002958 3319.96387 3365.16943 3381.0
    0.0002974 3319.63062 3360.88623 3362.0
    0.0002984 3319.29712 3359.64111 3351.0
    0.0003013 3318.96313 3344.54150 3319.0
    0.0003101 3318.62915 3343.37500 3225.0
    0.0002921 3318.29492 3342.61328 3424.0
    0.0002962 3317.96021 3342.22778 3376.0
    0.0003038 3317.62549 3342.21582 3292.0
    0.0003006 3317.29053 3341.35010 3327.0
    0.0003074 3316.95508 3342.24951 3253.0
    0.0003010 3316.61963 3343.69312 3322.0
    0.0003009 3316.28369 3343.29810 3323.0
    0.0003155 3315.94751 3347.03882 3170.0
    0.0002897 3315.61108 3352.75317 3452.0
    0.0002959 3315.27466 3362.01929 3380.0
    0.0002962 3314.93774 3377.49902 3376.0
    0.0002910 3314.60059 3401.85107 3436.0
    0.0002966 3314.26318 3442.72290 3371.0
    0.0002772 3313.92554 3503.21338 3607.0
    0.0002733 3313.58789 3585.62769 3659.0
    0.0002719 3313.24976 3687.24243 3678.0
    0.0002465 3312.91138 3797.73071 4057.0
    0.0002483 3312.57275 3898.46216 4028.0
    0.0002443 3312.23389 3968.24756 4094.0
    0.0002464 3311.89478 3994.46509 4058.0
    0.0002325 3311.55542 3979.15161 4302.0
    0.0002441 3311.21582 3936.41699 4097.0
    0.0002520 3310.87598 3880.53979 3969.0
    0.0002612 3310.53589 3817.60425 3828.0
    0.0002589 3310.19556 3749.35181 3863.0
    0.0002757 3309.85498 3679.30566 3627.0
    0.0002734 3309.51416 3615.08765 3658.0
    0.0002776 3309.17310 3565.28687 3602.0
    0.0002793 3308.83179 3534.80786 3581.0
    0.0002821 3308.49023 3523.62134 3545.0
    0.0002832 3308.14844 3527.12524 3531.0
    0.0002788 3307.80664 3549.07031 3587.0
    0.0002759 3307.46436 3557.45044 3625.0
    0.0002835 3307.12183 3557.39429 3527.0
    0.0002729 3306.77905 3547.92749 3664.0
    0.0002730 3306.43604 3532.10522 3663.0
    0.0002818 3306.09302 3519.15308 3549.0
    0.0002860 3305.74951 3498.97900 3496.0
    0.0002876 3305.40576 3477.19189 3477.0
    0.0002889 3305.06201 3454.53516 3462.0
    0.0002966 3304.71777 3432.96216 3372.0
    0.0002897 3304.37329 3414.75049 3452.0
    0.0002955 3304.02881 3401.42822 3384.0
    0.0002888 3303.68408 3393.72314 3463.0
    0.0002882 3303.33887 3392.07935 3470.0
    0.0002879 3302.99365 3393.23682 3473.0
    0.0002859 3302.64795 3407.01221 3498.0
    0.0002811 3302.30225 3432.13867 3558.0
    0.0002800 3301.95630 3473.29492 3572.0
    0.0002747 3301.61011 3536.65381 3640.0
    0.0002760 3301.26367 3626.90698 3623.0
    0.0002717 3300.91699 3753.68115 3681.0
    0.0002590 3300.57007 3916.98706 3861.0
    0.0002354 3300.22290 4113.09521 4248.0
    0.0002240 3299.87549 4330.07422 4464.0
    0.0002157 3299.52783 4546.83691 4635.0
    0.0002045 3299.18018 4734.56543 4890.0
    0.0002013 3298.83203 4864.81494 4968.0
    0.0002041 3298.48389 4920.70020 4899.0
    0.0002005 3298.13525 4901.64795 4988.0
    0.0002043 3297.78662 4824.95703 4895.0
    0.0002121 3297.43774 4706.31299 4714.0
    0.0002190 3297.08862 4557.94385 4567.0
    0.0002312 3296.73926 4388.82910 4325.0
    0.0002411 3296.38940 4208.65332 4147.0
    0.0002482 3296.03979 4031.71118 4029.0
    0.0002531 3295.68970 3869.47607 3951.0
    0.0002644 3295.33936 3730.15649 3782.0
    0.0002743 3294.98901 3617.08716 3646.0
    0.0002815 3294.63818 3529.81079 3552.0
    0.0002850 3294.28735 3465.47437 3509.0
    0.0002966 3293.93628 3419.94702 3372.0
    0.0002934 3293.58496 3388.69580 3408.0
    0.0003026 3293.23340 3367.59888 3305.0
    0.0002953 3292.88159 3353.30298 3386.0
    0.0002966 3292.52954 3372.93237 3371.0
    0.0002999 3292.17725 3368.00024 3334.0
    0.0002990 3291.82495 3365.02686 3344.0
    0.0002971 3291.47241 3363.45215 3366.0
    0.0002952 3291.11963 3362.98755 3387.0
    0.0002918 3290.76660 3377.90771 3427.0
    0.0002955 3290.41333 3380.48315 3384.0
    0.0003001 3290.05981 3384.16553 3332.0
    0.0002860 3289.70630 3389.06006 3497.0
    0.0003067 3289.35229 3383.96826 3261.0
    0.0002851 3288.99805 3392.67896 3507.0
    0.0002865 3288.64380 3403.40894 3491.0
    0.0002834 3288.28931 3416.93774 3529.0
    0.0002827 3287.93457 3459.12158 3537.0
    0.0002869 3287.57983 3480.01636 3485.0
    0.0002837 3287.22461 3519.08081 3525.0
    0.0002775 3286.86914 3578.35840 3604.0
    0.0002809 3286.51367 3670.48828 3560.0
    0.0002677 3286.15796 3812.81909 3735.0
    0.0002520 3285.80200 4038.90674 3969.0
    0.0002392 3285.44604 4344.43213 4181.0
    0.0002207 3285.08960 4754.44434 4532.0
    0.0001904 3284.73291 5267.11035 5252.0
    0.0001697 3284.37622 5857.68018 5892.0
    0.0001528 3284.01929 6471.38867 6545.0
    0.0001346 3283.66211 7026.90820 7427.0
    0.0001270 3283.30493 7434.77686 7871.0
    0.0001279 3282.94727 7637.28662 7818.0
    0.0001293 3282.58960 7635.76074 7733.0
    0.0001303 3282.23169 7483.96143 7673.0
    0.0001361 3281.87354 7249.20410 7350.0
    0.0001420 3281.51514 6979.96436 7044.0
    0.0001518 3281.15649 6707.98682 6586.0
    0.0001573 3280.79785 6466.00928 6356.0
    0.0001667 3280.43872 6294.69482 6000.0
    0.0001663 3280.07983 6231.34521 6012.0
    0.0001643 3279.72046 6290.85254 6088.0
    0.0001555 3279.36108 6456.41650 6429.0
    0.0001503 3279.00122 6679.89600 6652.0
    0.0001441 3278.64136 6892.13916 6942.0
    0.0001425 3278.28149 7023.24756 7020.0
    0.0001427 3277.92114 7032.00098 7010.0
    0.0001438 3277.56055 6916.26318 6953.0
    0.0001457 3277.19995 6701.88086 6865.0
    0.0001551 3276.83911 6443.24561 6449.0
    0.0001663 3276.47803 6110.13135 6014.0
    0.0001777 3276.11670 5740.05078 5627.0
    0.0001903 3275.75562 5352.21045 5255.0
    0.0002044 3275.39404 4971.56934 4892.0
    0.0002235 3275.03223 4635.31055 4474.0
    0.0002359 3274.67017 4336.80908 4239.0
    0.0002541 3274.30811 4094.55908 3936.0
    0.0002663 3273.94580 3908.12891 3755.0
    0.0002779 3273.58325 3743.15039 3599.0
    0.0002731 3273.22070 3651.20752 3661.0
    0.0002825 3272.85767 3592.31104 3540.0
    0.0002803 3272.49463 3558.63135 3567.0
    0.0002838 3272.13135 3544.59863 3523.0
    0.0002775 3271.76807 3532.96191 3603.0
    0.0002801 3271.40454 3555.17041 3570.0
    0.0002730 3271.04077 3600.16235 3663.0
    0.0002795 3270.67676 3676.62695 3578.0
    0.0002764 3270.31250 3796.61987 3618.0
    0.0002641 3269.94824 3973.93359 3786.0
    0.0002424 3269.58374 4220.99316 4125.0
    0.0002272 3269.21924 4544.62500 4401.0
    0.0002093 3268.85425 4915.21289 4778.0
    0.0001831 3268.48926 5368.55322 5462.0
    0.0001630 3268.12402 5839.21045 6136.0
    0.0001438 3267.75854 6270.55811 6952.0
    0.0001378 3267.39331 6596.61621 7258.0
    0.0001347 3267.02759 6768.22168 7425.0
    0.0001387 3266.66162 6761.76123 7212.0
    0.0001424 3266.29565 6631.04736 7023.0
    0.0001474 3265.92920 6406.04053 6783.0
    0.0001519 3265.56274 6118.87354 6585.0
    0.0001674 3265.19629 5786.23535 5974.0
    0.0001790 3264.82959 5421.45361 5587.0
    0.0001959 3264.46265 5045.23926 5104.0
    0.0002202 3264.09570 4683.96533 4542.0
    0.0002328 3263.72827 4360.53613 4295.0
    0.0002499 3263.36084 4088.27124 4001.0
    0.0002669 3262.99341 3871.64771 3747.0
    0.0002759 3262.62573 3707.30103 3625.0
    0.0002815 3262.25781 3588.47168 3553.0
    0.0002789 3261.88965 3505.98926 3585.0
    0.0002922 3261.52148 3450.45215 3422.0
    0.0002837 3261.15308 3420.29102 3525.0
    0.0002999 3260.78442 3396.16479 3335.0
    0.0002878 3260.41577 3379.49316 3475.0
    0.0002980 3260.04688 3367.30835 3356.0
    0.0002974 3259.67773 3357.77734 3363.0
    0.0003027 3259.30835 3352.62671 3304.0
    0.0002988 3258.93921 3346.27222 3347.0
    0.0003032 3258.56982 3340.94165 3298.0
    0.0002966 3258.19995 3336.52344 3371.0
    0.0003042 3257.83008 3332.95044 3287.0
    0.0002995 3257.46021 3304.57788 3339.0
    0.0002961 3257.08984 3304.58105 3377.0
    0.0002980 3256.71973 3305.53809 3356.0
    0.0002935 3256.34912 3307.81543 3407.0
    0.0003030 3255.97852 3312.03296 3300.0
    0.0002947 3255.60767 3306.21948 3393.0
    0.0003068 3255.23682 3319.18677 3259.0
    0.0002991 3254.86548 3339.72485 3343.0
    0.0002947 3254.49438 3371.88940 3393.0
    0.0002952 3254.12305 3420.81030 3388.0
    0.0002894 3253.75146 3491.65942 3456.0
    0.0002880 3253.37964 3588.03076 3472.0
    0.0002741 3253.00781 3709.83667 3648.0
    0.0002595 3252.63599 3857.01831 3853.0
    0.0002476 3252.26367 4003.97266 4038.0
    0.0002456 3251.89136 4133.46973 4071.0
    0.0002364 3251.51904 4220.18555 4230.0
    0.0002393 3251.14624 4249.11377 4179.0
    0.0002455 3250.77344 4224.32764 4073.0
    0.0002402 3250.40063 4167.85010 4164.0
    0.0002480 3250.02759 4092.32104 4033.0
    0.0002587 3249.65454 4008.58740 3865.0
    0.0002503 3249.28125 3916.32520 3996.0
    0.0002618 3248.90747 3815.64746 3820.0
    0.0002688 3248.53394 3712.07031 3720.0
    0.0002774 3248.16016 3614.74805 3605.0
    0.0002733 3247.78638 3531.50903 3659.0
    0.0002889 3247.41235 3466.67041 3462.0
    0.0002976 3247.03809 3421.66479 3360.0
    0.0002995 3246.66382 3396.24072 3339.0
    0.0003008 3246.28906 3389.60132 3325.0
    0.0002914 3245.91455 3401.28638 3432.0
    0.0002881 3245.53979 3431.56494 3471.0
    0.0002875 3245.16504 3481.08838 3478.0
    0.0002767 3244.78979 3549.98584 3614.0
    0.0002802 3244.41479 3636.65234 3569.0
    0.0002655 3244.03931 3736.58594 3767.0
    0.0002657 3243.66406 3841.49121 3764.0
    0.0002509 3243.28833 3939.13232 3986.0
    0.0002480 3242.91260 4015.87817 4033.0
    0.0002389 3242.53687 4087.77930 4186.0
    0.0002494 3242.16064 4098.22803 4010.0
    0.0002390 3241.78467 4077.48730 4184.0
    0.0002467 3241.40845 4027.88232 4054.0
    0.0002506 3241.03198 3970.11084 3991.0
    0.0002517 3240.65552 3914.61670 3973.0
    0.0002568 3240.27881 3839.13110 3894.0
    0.0002613 3239.90210 3759.80518 3827.0
    0.0002719 3239.52515 3678.89990 3678.0
    0.0002764 3239.14819 3608.88525 3618.0
    0.0002766 3238.77100 3550.19922 3615.0
    0.0002792 3238.39355 3505.01807 3582.0
    0.0002782 3238.01611 3474.16895 3595.0
    0.0002802 3237.63843 3457.88794 3569.0
    0.0002853 3237.26099 3456.77905 3505.0
    0.0002670 3236.88306 3473.01929 3746.0
    0.0002743 3236.50513 3511.80347 3645.0
    0.0002664 3236.12720 3582.60547 3754.0
    0.0002568 3235.74902 3699.63354 3894.0
    0.0002497 3235.37061 3880.53271 4005.0
    0.0002460 3234.99219 4142.52393 4065.0
    0.0002267 3234.61377 4498.94043 4411.0
    0.0002080 3234.23511 4941.75244 4808.0
    0.0001935 3233.85620 5449.02051 5167.0
    0.0001709 3233.47729 5969.60986 5851.0
    0.0001576 3233.09814 6423.48730 6344.0
    0.0001547 3232.71899 6713.23584 6463.0
    0.0001486 3232.33984 6797.35547 6731.0
    0.0001511 3231.96045 6698.09033 6617.0
    0.0001544 3231.58081 6509.28027 6475.0
    0.0001592 3231.20117 6256.09375 6280.0
    0.0001643 3230.82153 5974.95654 6085.0
    0.0001700 3230.44165 5653.86279 5884.0
    0.0001823 3230.06152 5297.01123 5486.0
    0.0001972 3229.68140 4933.85449 5072.0
    0.0002173 3229.30127 4582.07861 4602.0
    0.0002270 3228.92090 4275.27197 4406.0
    0.0002428 3228.54053 4026.72119 4118.0
    0.0002483 3228.15991 3839.44238 4028.0
    0.0002641 3227.77930 3710.21655 3787.0
    0.0002767 3227.39844 3631.68433 3614.0
    0.0002789 3227.01758 3595.03394 3585.0
    0.0002775 3226.63647 3591.94360 3604.0
    0.0002803 3226.25562 3615.61255 3568.0
    0.0002782 3225.87427 3661.10400 3595.0
    0.0002685 3225.49292 3725.31934 3725.0
    0.0002599 3225.11157 3807.13989 3848.0
    0.0002569 3224.72998 3908.60791 3893.0
    0.0002513 3224.34814 4038.11328 3979.0
    0.0002369 3223.96655 4211.51270 4222.0
    0.0002346 3223.58472 4445.99805 4262.0
    0.0002162 3223.20264 4747.89111 4626.0
    0.0002052 3222.82056 5103.81299 4873.0
    0.0001837 3222.43848 5450.28223 5445.0
    0.0001754 3222.05615 5782.23975 5700.0
    0.0001711 3221.67383 6006.94775 5846.0
    0.0001683 3221.29126 6084.90283 5942.0
    0.0001695 3220.90869 6019.59229 5900.0
    0.0001741 3220.52588 5841.56104 5745.0
    0.0001774 3220.14307 5631.06787 5637.0
    0.0001871 3219.76025 5400.52734 5346.0
    0.0001979 3219.37720 5151.69043 5052.0
    0.0002049 3218.99414 4882.13818 4881.0
    0.0002259 3218.61084 4596.28467 4427.0
    0.0002403 3218.22754 4316.35645 4161.0
    0.0002438 3217.84424 4061.40405 4102.0
    0.0002573 3217.46094 3846.51611 3886.0
    0.0002685 3217.07715 3676.97583 3725.0
    0.0002800 3216.69360 3551.35327 3571.0
    0.0002935 3216.30981 3463.85156 3407.0
    0.0002921 3215.92578 3406.40869 3423.0
    0.0002899 3215.54175 3370.05005 3449.0
    0.0002933 3215.15796 3348.88794 3410.0
    0.0002988 3214.77368 3338.72119 3347.0
    0.0002977 3214.38965 3335.18726 3359.0
    0.0003006 3214.00513 3343.03882 3327.0
    0.0002894 3213.62061 3360.13110 3455.0
    0.0002997 3213.23608 3387.36133 3337.0
    0.0002926 3212.85156 3424.83716 3418.0
    0.0002939 3212.46704 3471.33496 3403.0
    0.0002835 3212.08228 3522.60718 3527.0
    0.0002724 3211.69727 3575.91016 3671.0
    0.0002689 3211.31226 3604.93237 3719.0
    0.0002616 3210.92725 3643.50171 3822.0
    0.0002603 3210.54224 3663.06372 3841.0
    0.0002591 3210.15698 3669.95654 3859.0
    0.0002666 3209.77173 3670.55103 3751.0
    0.0002657 3209.38623 3669.26880 3764.0
    0.0002690 3209.00073 3657.23999 3718.0
    0.0002694 3208.61523 3650.56738 3712.0
    0.0002673 3208.22949 3631.78442 3741.0
    0.0002809 3207.84399 3600.80444 3560.0
    0.0002782 3207.45801 3561.44482 3595.0
    0.0002892 3207.07227 3520.40112 3458.0
    0.0002845 3206.68604 3482.80737 3515.0
    0.0002958 3206.30029 3450.32617 3381.0
    0.0002985 3205.91406 3427.95166 3350.0
    0.0002982 3205.52783 3401.76611 3353.0
    0.0003038 3205.14160 3377.73950 3292.0
    0.0003149 3204.75513 3357.73389 3176.0
    0.0003083 3204.36890 3343.96973 3244.0
    0.0003018 3203.98242 3338.44531 3313.0
    0.0002997 3203.59570 3346.13062 3337.0
    0.0003015 3203.20898 3362.59668 3317.0
    0.0003021 3202.82227 3391.85815 3310.0
    0.0003019 3202.43555 3433.77783 3312.0
    0.0002838 3202.04858 3486.30835 3524.0
    0.0002864 3201.66162 3544.88306 3492.0
    0.0002789 3201.27466 3602.29858 3585.0
    0.0002807 3200.88745 3647.36035 3562.0
    0.0002771 3200.50024 3673.97632 3609.0
    0.0002714 3200.11304 3681.17798 3685.0
    0.0002782 3199.72583 3674.16138 3594.0
    0.0002851 3199.33838 3662.90356 3507.0
    0.0002771 3198.95093 3655.66138 3609.0
    0.0002795 3198.56348 3655.81030 3578.0
    0.0002721 3198.17578 3669.21436 3675.0
    0.0002682 3197.78809 3696.02197 3729.0
    0.0002751 3197.40063 3741.66895 3635.0
    0.0002628 3197.01270 3805.47534 3805.0
    0.0002601 3196.62500 3882.51221 3844.0
    0.0002499 3196.23706 3961.45898 4002.0
    0.0002644 3195.84888 4025.59961 3782.0
    0.0002508 3195.46094 4058.39014 3988.0
    0.0002578 3195.07275 4053.29321 3879.0
    0.0002628 3194.68457 4017.55078 3805.0
    0.0002647 3194.29639 3964.25391 3778.0
    0.0002646 3193.90820 3902.82495 3779.0
    0.0002695 3193.51978 3835.81519 3711.0
    0.0002746 3193.13110 3761.56250 3641.0
    0.0002811 3192.74292 3680.05371 3557.0
    0.0002835 3192.35425 3595.62988 3527.0
    0.0002941 3191.96582 3514.73950 3400.0
    0.0002927 3191.57715 3442.44141 3416.0
    0.0002952 3191.18848 3381.52173 3387.0
    0.0003080 3190.79956 3332.84473 3247.0
    0.0003040 3190.41064 3295.83813 3289.0
    0.0003119 3190.02197 3268.55688 3206.0
    0.0003024 3189.63306 3249.78955 3307.0
    0.0003034 3189.24390 3236.80005 3296.0
    0.0003186 3188.85474 3227.85620 3139.0
    0.0003116 3188.46582 3221.55176 3209.0
    0.0003081 3188.07666 3216.89844 3246.0
    0.0003136 3187.68750 3209.54785 3189.0
    0.0003197 3187.29810 3206.87842 3128.0
    0.0003197 3186.90894 3204.57861 3128.0
    0.0003203 3186.51953 3202.58594 3122.0
    0.0003143 3186.13013 3200.82764 3182.0
    0.0003286 3185.74072 3199.96680 3043.0
    0.0003166 3185.35107 3191.97192 3159.0
    0.0003191 3184.96167 3191.20776 3134.0
    0.0003075 3184.57202 3191.39868 3252.0
    0.0003143 3184.18213 3190.84839 3182.0
    0.0003131 3183.79272 3190.39917 3194.0
    0.0003157 3183.40308 3192.77393 3168.0
    0.0003171 3183.01318 3193.16089 3154.0
    0.0003133 3182.62329 3199.68286 3192.0
    0.0003129 3182.23340 3201.25098 3196.0
    0.0003081 3181.84351 3202.91602 3246.0
    0.0003097 3181.45361 3205.14893 3229.0
    0.0003108 3181.06372 3209.27563 3217.0
    0.0003016 3180.67358 3212.61108 3316.0
    0.0003146 3180.28345 3216.18506 3179.0
    0.0003110 3179.89331 3222.93774 3215.0
    0.0003122 3179.50317 3224.30249 3203.0
    0.0003041 3179.11304 3226.94409 3288.0
    0.0003068 3178.72266 3229.13330 3259.0
    0.0003151 3178.33252 3231.36963 3174.0
    0.0003094 3177.94214 3234.18530 3232.0
    0.0003209 3177.55176 3238.07813 3116.0
    0.0003055 3177.16138 3243.65112 3273.0
    0.0003102 3176.77100 3254.92676 3224.0
    0.0003005 3176.38037 3267.95508 3328.0
    0.0003009 3175.98999 3288.43384 3323.0
    0.0003083 3175.59937 3329.04956 3244.0
    0.0003114 3175.20874 3377.63770 3211.0
    0.0003009 3174.81836 3451.01831 3323.0
    0.0002916 3174.42773 3547.72778 3429.0
    0.0002765 3174.03687 3670.61694 3617.0
    0.0002626 3173.64624 3819.94604 3808.0
    0.0002501 3173.25562 3994.44409 3999.0
    0.0002320 3172.86475 4174.94580 4311.0
    0.0002202 3172.47388 4351.18945 4541.0
    0.0002132 3172.08325 4501.85205 4691.0
    0.0002098 3171.69238 4616.84814 4767.0
    0.0002111 3171.30151 4695.91895 4736.0
    0.0002004 3170.91064 4745.72363 4991.0
    0.0001961 3170.51953 4770.73340 5099.0
    0.0001987 3170.12866 4768.51270 5032.0
    0.0001955 3169.73779 4732.06104 5114.0
    0.0002032 3169.34668 4659.30957 4922.0
    0.0002099 3168.95557 4566.18506 4765.0
    0.0002209 3168.56445 4465.14160 4527.0
    0.0002212 3168.17358 4381.63330 4521.0
    0.0002369 3167.78247 4330.50732 4221.0
    0.0002340 3167.39136 4319.16797 4274.0
    0.0002322 3167.00000 4349.04834 4307.0
    0.0002253 3166.60889 4419.91699 4438.0
    0.0002219 3166.21777 4520.31738 4507.0
    0.0002118 3165.82666 4637.96875 4721.0
    0.0002078 3165.43530 4752.52490 4813.0
    0.0001993 3165.04419 4845.70996 5018.0
    0.0002042 3164.65283 4913.84717 4898.0
    0.0001972 3164.26147 4968.59717 5071.0
    0.0001907 3163.87036 5024.78760 5244.0
    0.0001957 3163.47900 5080.17578 5109.0
    0.0001886 3163.08765 5124.03076 5301.0
    0.0001924 3162.69629 5140.33740 5198.0
    0.0001947 3162.30493 5123.31152 5136.0
    0.0001965 3161.91357 5078.13672 5089.0
    0.0001965 3161.52197 5010.41406 5089.0
    0.0001996 3161.13086 4916.88623 5009.0
    0.0002038 3160.73950 4796.01172 4907.0
    0.0002060 3160.34790 4662.76709 4854.0
    0.0002149 3159.95654 4511.69922 4654.0
    0.0002294 3159.56494 4366.25684 4359.0
    0.0002343 3159.17358 4235.93262 4268.0
    0.0002447 3158.78223 4124.81982 4086.0
    0.0002440 3158.39063 4035.72437 4099.0
    0.0002541 3157.99927 3973.54175 3935.0
    0.0002528 3157.60767 3952.29932 3955.0
    0.0002579 3157.21606 3965.90430 3877.0
    0.0002508 3156.82471 4020.96631 3987.0
    0.0002438 3156.43311 4110.21191 4101.0
    0.0002362 3156.04175 4217.22412 4234.0
    0.0002312 3155.65015 4323.75342 4326.0
    0.0002229 3155.25854 4409.40479 4486.0
    0.0002235 3154.86694 4455.53516 4474.0
    0.0002277 3154.47559 4465.04150 4391.0
    0.0002380 3154.08398 4450.02344 4202.0
    0.0002332 3153.69238 4418.80176 4289.0
    0.0002358 3153.30103 4383.51709 4241.0
    0.0002406 3152.90942 4347.78223 4156.0
    0.0002380 3152.51782 4322.08936 4201.0
    0.0002428 3152.12646 4321.02783 4118.0
    0.0002509 3151.73486 4357.95850 3985.0
    0.0002347 3151.34326 4436.69189 4260.0
    0.0002249 3150.95166 4546.99170 4447.0
    0.0002208 3150.56030 4665.13330 4529.0
    0.0002193 3150.16870 4756.27881 4559.0
    0.0002190 3149.77734 4784.58789 4567.0
    0.0002208 3149.38574 4733.51953 4528.0
    0.0002228 3148.99414 4629.96924 4489.0
    0.0002291 3148.60254 4505.38330 4364.0
    0.0002354 3148.21118 4380.48193 4248.0
    0.0002341 3147.81934 4267.47900 4272.0
    0.0002440 3147.42822 4149.04150 4099.0
    0.0002514 3147.03662 4032.48120 3978.0
    0.0002566 3146.64526 3890.63452 3897.0
    0.0002667 3146.25366 3748.72339 3749.0
    0.0002731 3145.86230 3617.61353 3661.0
    0.0002834 3145.47095 3503.67358 3529.0
    0.0002925 3145.07935 3412.23584 3419.0
    0.0002975 3144.68799 3337.51660 3361.0
    0.0003057 3144.29663 3296.93481 3271.0
    0.0003053 3143.90503 3266.29858 3276.0
    0.0003102 3143.51367 3246.80444 3224.0
    0.0003071 3143.12256 3234.63696 3256.0
    0.0003125 3142.73120 3227.12598 3200.0
    0.0003121 3142.33984 3222.54736 3204.0
    0.0003124 3141.94824 3219.89624 3201.0
    0.0003036 3141.55713 3218.63330 3294.0
    0.0003142 3141.16577 3218.48706 3183.0
    0.0003139 3140.77466 3219.33423 3186.0
    0.0003096 3140.38330 3221.14819 3230.0
    0.0003091 3139.99194 3223.99146 3235.0
    0.0003067 3139.60083 3228.06860 3260.0
    0.0003026 3139.20947 3233.79370 3305.0
    0.0003081 3138.81836 3229.39893 3246.0
    0.0003136 3138.42725 3242.08960 3189.0
    0.0003083 3138.03613 3260.74756 3244.0
    0.0003146 3137.64502 3289.01318 3179.0
    0.0002958 3137.25391 3332.28442 3381.0
    0.0002977 3136.86279 3392.99487 3359.0
    0.0002982 3136.47168 3489.98999 3353.0
    0.0002919 3136.08081 3627.18188 3426.0
    0.0002724 3135.68970 3811.81274 3671.0
    0.0002573 3135.29883 4046.86206 3886.0
    0.0002426 3134.90771 4328.09814 4122.0
    0.0002144 3134.51685 4641.97314 4664.0
    0.0002021 3134.12598 4963.67432 4949.0
    0.0001862 3133.73511 5258.12500 5371.0
    0.0001702 3133.34424 5483.36035 5875.0
    0.0001721 3132.95361 5605.74463 5812.0
    0.0001704 3132.56274 5618.37061 5868.0
    0.0001801 3132.17188 5543.31396 5554.0
    0.0001875 3131.78125 5413.49902 5333.0
    0.0001908 3131.39063 5255.77002 5242.0
    0.0001992 3130.99976 5076.95605 5021.0
    0.0002037 3130.60913 4880.76270 4910.0
    0.0002115 3130.21875 4661.79932 4728.0
    0.0002262 3129.82788 4430.23730 4421.0
    0.0002367 3129.43774 4200.82178 4224.0
    0.0002554 3129.04712 3987.35107 3915.0
    0.0002599 3128.65649 3800.30688 3847.0
    0.0002761 3128.26611 3643.79590 3622.0
    0.0002877 3127.87573 3519.68359 3476.0
    0.0002915 3127.48535 3426.19775 3430.0
    0.0003045 3127.09521 3359.38354 3284.0
    0.0003007 3126.70483 3314.06299 3326.0
    0.0003067 3126.31470 3284.90283 3261.0
    0.0003042 3125.92432 3267.05933 3287.0
    0.0003034 3125.53418 3256.61353 3296.0
    0.0002999 3125.14429 3250.74341 3334.0
    0.0002984 3124.75415 3247.81396 3351.0
    0.0003062 3124.36401 3247.46973 3266.0
    0.0003067 3123.97412 3253.05347 3261.0
    0.0003034 3123.58398 3260.60352 3296.0
    0.0002999 3123.19409 3273.95630 3334.0
    0.0002962 3122.80444 3294.03809 3376.0
    0.0002978 3122.41455 3321.10254 3358.0
    0.0002847 3122.02490 3354.53857 3513.0
    0.0002842 3121.63501 3395.70703 3519.0
    0.0002794 3121.24536 3437.54248 3579.0
    0.0002777 3120.85571 3476.44995 3601.0
    0.0002743 3120.46606 3509.61523 3645.0
    0.0002656 3120.07666 3534.63965 3765.0
    0.0002701 3119.68701 3552.38818 3702.0
    0.0002773 3119.29761 3554.44678 3606.0
    0.0002683 3118.90820 3568.84888 3727.0
    0.0002796 3118.51880 3580.00806 3576.0
    0.0002659 3118.12964 3585.93530 3761.0
    0.0002768 3117.74048 3581.00952 3613.0
    0.0002657 3117.35132 3561.67920 3763.0
    0.0002768 3116.96216 3523.78809 3613.0
    0.0002861 3116.57300 3485.50000 3495.0
    0.0002952 3116.18384 3446.62231 3388.0
    0.0002951 3115.79492 3410.87939 3389.0
    0.0002894 3115.40601 3380.08228 3456.0
    0.0002976 3115.01709 3352.21851 3360.0
    0.0003031 3114.62842 3327.67017 3299.0
    0.0002939 3114.23950 3307.91187 3402.0
    0.0003038 3113.85107 3295.84473 3292.0
    0.0003006 3113.46240 3294.85693 3327.0
    0.0002983 3113.07373 3308.34790 3352.0
    0.0002914 3112.68506 3339.71436 3432.0
    0.0002922 3112.29663 3390.35010 3422.0
    0.0002823 3111.90820 3461.03247 3542.0
    0.0002815 3111.52002 3549.73633 3552.0
    0.0002627 3111.13184 3651.42847 3806.0
    0.0002620 3110.74341 3757.93628 3817.0
    0.0002566 3110.35522 3857.90527 3897.0
    0.0002585 3109.96729 3941.77588 3868.0
    0.0002511 3109.57910 4007.43628 3983.0
    0.0002430 3109.19116 4059.79932 4115.0
    0.0002414 3108.80347 4103.55029 4143.0
    0.0002383 3108.41553 4145.14355 4196.0
    0.0002337 3108.02759 4162.28906 4279.0
    0.0002369 3107.63989 4153.12207 4222.0
    0.0002494 3107.25220 4114.82666 4010.0
    0.0002489 3106.86475 4054.02856 4017.0
    0.0002593 3106.47729 3981.72681 3857.0
    0.0002672 3106.08984 3906.74097 3742.0
    0.0002621 3105.70239 3842.82153 3816.0
    0.0002775 3105.31519 3769.69482 3603.0
    0.0002701 3104.92798 3695.11035 3702.0
    0.0002860 3104.54077 3619.63281 3496.0
    0.0002856 3104.15381 3543.59497 3502.0
    0.0002959 3103.76685 3476.74683 3380.0
    0.0002958 3103.37964 3421.58325 3381.0
    0.0003034 3102.99268 3377.65479 3296.0
    0.0003052 3102.60620 3338.79272 3277.0
    0.0002983 3102.21948 3307.92163 3352.0
    0.0003073 3101.83276 3284.03027 3254.0
    0.0003185 3101.44629 3265.99048 3140.0
    0.0003102 3101.05981 3257.84912 3224.0
    0.0003110 3100.67334 3253.22363 3215.0
    0.0003081 3100.28687 3258.14209 3246.0
    0.0003053 3099.90063 3270.22754 3276.0
    0.0003067 3099.51440 3295.00488 3260.0
    0.0003102 3099.12842 3337.73462 3224.0
    0.0002974 3098.74243 3406.97705 3363.0
    0.0002897 3098.35620 3508.22485 3452.0
    0.0002843 3097.97046 3650.84717 3517.0
    0.0002655 3097.58472 3840.68945 3766.0
    0.0002556 3097.19922 4078.37402 3913.0
    0.0002335 3096.81348 4357.18896 4283.0
    0.0002178 3096.42798 4658.57471 4591.0
    0.0001941 3096.04248 4962.53076 5153.0
    0.0001882 3095.65723 5233.86279 5313.0
    0.0001839 3095.27173 5442.75000 5437.0
    0.0001765 3094.88672 5575.96191 5665.0
    0.0001831 3094.50146 5632.85059 5462.0
    0.0001815 3094.11646 5631.13965 5509.0
    0.0001868 3093.73145 5599.21826 5352.0
    0.0001849 3093.34668 5541.07813 5407.0
    0.0001921 3092.96191 5449.77148 5205.0
    0.0001983 3092.57739 5313.36523 5043.0
    0.0002035 3092.19263 5131.77051 4915.0
    0.0002177 3091.80811 4916.13428 4593.0
    0.0002246 3091.42383 4696.71680 4452.0
    0.0002356 3091.03955 4493.01025 4245.0
    0.0002515 3090.65527 4318.07178 3976.0
    0.0002493 3090.27124 4174.79199 4011.0
    0.0002538 3089.88721 4060.15405 3940.0
    0.0002680 3089.50317 3970.62085 3731.0
    0.0002650 3089.11938 3903.98755 3773.0
    0.0002606 3088.73560 3857.19360 3838.0
    0.0002636 3088.35205 3825.32422 3794.0
    0.0002589 3087.96826 3802.74854 3863.0
    0.0002667 3087.58496 3781.77002 3750.0
    0.0002594 3087.20166 3759.22461 3855.0
    0.0002634 3086.81836 3733.42383 3796.0
    0.0002610 3086.43506 3704.85352 3831.0
    0.0002663 3086.05200 3674.83081 3755.0
    0.0002695 3085.66895 3644.74243 3711.0
    0.0002806 3085.28613 3616.32251 3564.0
    0.0002755 3084.90332 3590.62793 3630.0
    0.0002801 3084.52075 3570.55054 3570.0
    0.0002834 3084.13818 3559.15381 3528.0
    0.0002872 3083.75586 3559.18896 3482.0
    0.0002847 3083.37329 3572.03149 3512.0
    0.0002826 3082.99097 3597.03320 3539.0
    0.0002827 3082.60889 3631.21729 3537.0
    0.0002740 3082.22681 3669.27197 3650.0
    0.0002661 3081.84497 3703.88892 3758.0
    0.0002725 3081.46313 3719.74097 3670.0
    0.0002702 3081.08130 3726.89185 3701.0
    0.0002770 3080.69971 3716.86523 3610.0
    0.0002822 3080.31836 3693.41992 3543.0
    0.0002761 3079.93677 3661.49780 3622.0
    0.0002819 3079.55542 3624.81006 3547.0
    0.0002778 3079.17432 3584.96240 3600.0
    0.0002909 3078.79321 3532.02710 3438.0
    0.0002985 3078.41235 3486.77222 3350.0
    0.0002954 3078.03149 3440.27026 3385.0
    0.0002956 3077.65063 3395.42822 3383.0
    0.0003029 3077.27002 3355.32910 3301.0
    0.0003077 3076.88940 3322.31909 3250.0
    0.0003168 3076.50903 3303.56445 3157.0
    0.0003141 3076.12866 3287.76514 3184.0
    0.0003102 3075.74854 3279.48657 3224.0
    0.0003104 3075.36841 3276.64111 3222.0
    0.0003047 3074.98853 3276.35205 3282.0
    0.0003085 3074.60864 3275.51440 3241.0
    0.0003010 3074.22900 3267.85107 3322.0
    0.0003040 3073.84937 3263.76367 3289.0
    0.0003039 3073.46997 3254.21021 3291.0
    0.0002964 3073.09058 3243.30103 3374.0
    0.0002997 3072.71118 3233.19629 3337.0
    0.0003171 3072.33203 3221.75220 3154.0
    0.0003090 3071.95288 3209.94849 3236.0
    0.0003068 3071.57422 3196.07227 3259.0
    0.0003115 3071.19556 3183.41504 3210.0
    0.0003137 3070.81689 3171.11670 3188.0
    0.0003152 3070.43823 3160.06860 3173.0
    0.0003200 3070.05981 3151.68140 3125.0
    0.0003207 3069.68140 3147.63037 3118.0
    0.0003094 3069.30347 3144.98413 3232.0
    0.0003182 3068.92529 3146.51367 3143.0
    0.0003097 3068.54736 3153.05371 3229.0
    0.0003150 3068.16968 3162.97070 3175.0
    0.0003069 3067.79199 3182.92456 3258.0
    0.0003108 3067.41431 3211.44653 3218.0
    0.0003069 3067.03711 3250.55615 3258.0
    0.0003109 3066.65991 3300.31494 3216.0
    0.0003075 3066.28271 3364.14258 3252.0
    0.0003070 3065.90576 3437.86865 3257.0
    0.0002924 3065.52881 3521.17480 3420.0
    0.0002822 3065.15186 3614.48633 3543.0
    0.0002870 3064.77539 3717.92529 3484.0
    0.0002677 3064.39893 3816.37451 3736.0
    0.0002616 3064.02246 3909.01440 3823.0
    0.0002465 3063.64624 3990.04761 4057.0
    0.0002516 3063.27002 4051.64844 3974.0
    0.0002333 3062.89404 4091.66943 4287.0
    0.0002326 3062.51831 4110.48242 4299.0
    0.0002367 3062.14282 4113.91113 4225.0
    0.0002506 3061.76709 4101.25293 3991.0
    0.0002496 3061.39185 4078.61353 4006.0
    0.0002486 3061.01636 4047.77710 4023.0
    0.0002552 3060.64136 4011.76367 3918.0
    0.0002541 3060.26636 3971.27661 3936.0
    0.0002511 3059.89136 3928.27856 3982.0
    0.0002603 3059.51660 3885.22852 3842.0
    0.0002628 3059.14209 3844.72046 3805.0
    0.0002643 3058.76758 3811.06616 3783.0
    0.0002662 3058.39331 3782.23755 3757.0
    0.0002751 3058.01929 3760.93188 3635.0
    0.0002726 3057.64526 3747.07837 3668.0
    0.0002766 3057.27124 3741.51221 3615.0
    0.0002664 3056.89746 3739.40210 3754.0
    0.0002615 3056.52393 3741.48267 3824.0
    0.0002619 3056.15063 3749.31519 3818.0
    0.0002626 3055.77734 3763.02441 3808.0
    0.0002583 3055.40405 3787.83423 3871.0
    0.0002642 3055.03101 3828.53833 3785.0
    0.0002604 3054.65820 3890.05542 3840.0
    0.0002509 3054.28540 3972.59351 3985.0
    0.0002478 3053.91284 4075.43872 4036.0
    0.0002360 3053.54053 4192.99316 4237.0
    0.0002353 3053.16821 4315.45654 4250.0
    0.0002272 3052.79614 4431.23389 4402.0
    0.0002180 3052.42407 4529.45264 4588.0
    0.0002108 3052.05225 4599.57422 4744.0
    0.0002046 3051.68066 4630.47070 4888.0
    0.0002090 3051.30908 4614.95703 4784.0
    0.0002114 3050.93774 4556.58838 4731.0
    0.0002206 3050.56641 4468.66553 4534.0
    0.0002301 3050.19531 4360.60889 4345.0
    0.0002337 3049.82446 4256.72314 4279.0
    0.0002391 3049.45386 4157.15479 4183.0
    0.0002396 3049.08325 4063.52173 4174.0
    0.0002562 3048.71265 3974.52979 3903.0
    0.0002581 3048.34229 3892.31274 3874.0
    0.0002616 3047.97217 3822.56641 3822.0
    0.0002698 3047.60229 3768.62134 3706.0
    0.0002734 3047.23242 3740.25000 3657.0
    0.0002769 3046.86279 3734.31250 3612.0
    0.0002734 3046.49341 3747.18359 3658.0
    0.0002701 3046.12402 3770.55200 3702.0
    0.0002732 3045.75464 3799.89941 3660.0
    0.0002693 3045.38599 3824.15430 3713.0
    0.0002731 3045.01709 3840.03052 3661.0
    0.0002694 3044.64844 3845.23633 3712.0
    0.0002727 3044.27979 3838.11597 3667.0
    0.0002723 3043.91138 3817.42725 3673.0
    0.0002751 3043.54321 3782.68652 3635.0
    0.0002800 3043.17529 3734.74512 3572.0
    0.0002781 3042.80737 3680.92529 3596.0
    0.0002894 3042.43970 3621.08618 3456.0
    0.0002894 3042.07202 3558.96558 3455.0
    0.0002985 3041.70459 3496.81079 3350.0
    0.0003082 3041.33765 3435.77954 3245.0
    0.0003061 3040.97046 3377.21484 3267.0
    0.0003160 3040.60352 3321.68457 3165.0
    0.0003085 3040.23682 3273.09741 3242.0
    0.0003152 3039.87036 3229.33521 3173.0
    0.0003203 3039.50391 3195.25684 3122.0
    0.0003222 3039.13794 3168.51978 3104.0
    0.0003266 3038.77197 3148.88696 3062.0
    0.0003198 3038.40601 3129.93213 3127.0
    0.0003279 3038.04028 3121.53052 3050.0
    0.0003229 3037.67480 3117.43335 3097.0
    0.0003192 3037.30933 3115.85767 3133.0
    0.0003311 3036.94434 3118.46851 3020.0
    0.0003279 3036.57935 3123.86060 3050.0
    0.0003241 3036.21460 3132.75098 3085.0
    0.0003183 3035.84985 3141.43628 3142.0
    0.0003277 3035.48560 3155.93530 3052.0
    0.0003187 3035.12134 3173.89185 3138.0
    0.0003108 3034.75732 3195.18848 3217.0
    0.0003127 3034.39331 3219.16431 3198.0
    0.0003064 3034.02954 3244.44849 3264.0
    0.0002958 3033.66602 3269.32568 3381.0
    0.0002976 3033.30249 3290.42285 3360.0
    0.0002944 3032.93921 3303.39331 3397.0
    0.0002874 3032.57642 3310.30225 3480.0
    0.0002905 3032.21362 3308.90698 3442.0
    0.0002988 3031.85107 3300.85571 3347.0
    0.0002944 3031.48853 3288.61768 3397.0
    0.0002965 3031.12622 3272.57227 3373.0
    0.0003015 3030.76416 3257.65576 3317.0
    0.0002971 3030.40210 3241.35986 3366.0
    0.0002982 3030.04053 3225.56519 3353.0
    0.0003018 3029.67896 3212.71240 3313.0
    0.0003078 3029.31763 3196.35718 3249.0
    0.0003086 3028.95630 3180.61475 3240.0
    0.0003097 3028.59546 3165.41333 3229.0
    0.0003137 3028.23462 3153.36841 3188.0
    0.0003228 3027.87402 3144.21265 3098.0
    0.0003229 3027.51367 3138.43579 3097.0
    0.0003112 3027.15332 3137.93140 3213.0
    0.0003159 3026.79321 3139.16064 3166.0
    0.0003135 3026.43359 3143.25928 3190.0
    0.0003066 3026.07397 3149.54199 3262.0
    0.0003236 3025.71436 3157.31738 3090.0
    0.0003134 3025.35522 3166.01685 3191.0
    0.0003165 3024.99609 3175.20508 3160.0
    0.0003082 3024.63721 3184.49976 3245.0
    0.0003022 3024.27856 3193.49170 3309.0
    0.0003006 3023.92017 3201.79883 3327.0
    0.0003076 3023.56177 3217.93018 3251.0
    0.0003013 3023.20361 3224.65747 3319.0
    0.0003089 3022.84570 3231.29565 3237.0
    0.0003083 3022.48804 3238.44238 3244.0
    0.0003060 3022.13062 3247.10254 3268.0
    0.0003049 3021.77319 3258.19214 3280.0
    0.0003022 3021.41626 3272.37939 3309.0
    0.0003008 3021.05933 3294.30054 3325.0
    0.0003040 3020.70264 3315.69360 3290.0
    0.0003064 3020.34619 3340.86157 3264.0
    0.0002957 3019.98975 3368.61963 3382.0
    0.0002976 3019.63379 3402.09253 3360.0
    0.0002886 3019.27783 3439.64380 3465.0
    0.0002807 3018.92212 3481.09839 3562.0
    0.0002933 3018.56665 3525.04565 3410.0
    0.0002780 3018.21143 3568.97925 3597.0
    0.0002717 3017.85645 3609.52930 3681.0
    0.0002583 3017.50146 3644.92163 3871.0
    0.0002480 3017.14673 3668.39380 4033.0
    0.0002594 3016.79224 3679.98975 3855.0
    0.0002565 3016.43799 3682.95483 3898.0
    0.0002599 3016.08398 3675.02124 3847.0
    0.0002605 3015.73022 3662.50732 3839.0
    0.0002614 3015.37646 3649.75562 3825.0
    0.0002608 3015.02319 3641.73511 3835.0
    0.0002625 3014.66992 3645.44043 3810.0
    0.0002618 3014.31689 3664.79639 3819.0
    0.0002657 3013.96411 3709.24463 3763.0
    0.0002709 3013.61157 3782.74121 3692.0
    0.0002623 3013.25928 3889.87354 3812.0
    0.0002526 3012.90723 4032.59473 3959.0
    0.0002506 3012.55518 4197.64014 3990.0
    0.0002404 3012.20337 4372.26025 4160.0
    0.0002281 3011.85205 4533.13330 4385.0
    0.0002180 3011.50073 4652.38037 4587.0
    0.0002141 3011.14966 4705.95313 4670.0
    0.0002197 3010.79883 4690.95898 4551.0
    0.0002177 3010.44800 4625.12695 4593.0
    0.0002294 3010.09766 4532.76318 4360.0
    0.0002290 3009.74756 4437.18359 4367.0
    0.0002453 3009.39746 4349.51318 4077.0
    0.0002321 3009.04761 4269.62549 4308.0
    0.0002427 3008.69824 4190.36523 4120.0
    0.0002437 3008.34863 4105.42676 4104.0
    0.0002555 3007.99976 4017.50439 3914.0
    0.0002579 3007.65088 3936.15942 3877.0
    0.0002619 3007.30225 3871.54736 3818.0
    0.0002624 3006.95386 3831.41455 3811.0
    0.0002708 3006.60547 3819.43384 3693.0
    0.0002552 3006.25757 3834.67578 3919.0
    0.0002506 3005.90991 3871.56348 3991.0
    0.0002509 3005.56226 3919.38916 3985.0
    0.0002413 3005.21509 3965.39307 4145.0
    0.0002366 3004.86792 3995.37451 4226.0
    0.0002353 3004.52100 4011.90649 4249.0
    0.0002383 3004.17432 4013.86182 4197.0
    0.0002352 3003.82813 4007.74170 4251.0
    0.0002388 3003.48193 4000.08691 4188.0
    0.0002447 3003.13599 3994.94385 4087.0
    0.0002418 3002.79028 3992.56348 4135.0
    0.0002425 3002.44482 3990.71948 4124.0
    0.0002406 3002.09961 3984.15234 4156.0
    0.0002404 3001.75439 3973.56934 4160.0
    0.0002390 3001.40967 3954.82886 4184.0
    0.0002358 3001.06519 3925.53735 4241.0
    0.0002424 3000.72070 3884.09302 4126.0
    0.0002456 3000.37671 3831.04492 4072.0
    0.0002498 3000.03296 3769.95532 4004.0
    0.0002550 2999.68921 3705.88623 3921.0
    0.0002672 2999.34595 3643.11255 3742.0
    0.0002734 2999.00269 3575.62085 3657.0
    0.0002793 2998.65967 3520.50244 3581.0
    0.0002753 2998.31714 3467.70898 3632.0
    0.0002734 2997.97485 3415.91113 3657.0
    0.0002891 2997.63257 3364.66431 3459.0
    0.0002902 2997.29053 3315.04321 3446.0
    0.0002965 2996.94897 3268.66797 3373.0
    0.0003047 2996.60742 3222.69702 3282.0
    0.0003157 2996.26611 3187.25610 3168.0
    0.0003073 2995.92505 3158.07202 3254.0
    0.0003154 2995.58447 3135.30249 3171.0
    0.0003269 2995.24390 3118.28931 3059.0
    0.0003248 2994.90356 3106.77954 3079.0
    0.0003234 2994.56372 3101.70728 3092.0
    0.0003271 2994.22388 3097.19165 3057.0
    0.0003214 2993.88428 3094.22925 3111.0
    0.0003167 2993.54492 3092.02100 3158.0
    0.0003215 2993.20605 3090.41211 3110.0
    0.0003127 2992.86719 3087.09253 3198.0
    0.0003145 2992.52856 3087.56421 3180.0
    0.0003224 2992.19043 3087.98413 3102.0
    0.0003137 2991.85229 3090.70093 3188.0
    0.0003181 2991.51440 3093.35278 3144.0
    0.0003138 2991.17700 3094.99951 3187.0
    0.0003146 2990.83960 3095.03638 3179.0
    0.0003220 2990.50269 3092.27271 3106.0
    0.0003289 2990.16577 3090.22485 3040.0
    0.0003183 2989.82935 3089.31079 3142.0
    0.0003221 2989.49292 3087.41919 3105.0
    0.0003184 2989.15698 3089.56641 3141.0
    0.0003224 2988.82104 3089.04248 3102.0
    0.0003262 2988.48535 3092.36987 3066.0
    0.0003179 2988.15039 3096.43140 3146.0
    0.0003190 2987.81543 3101.11646 3135.0
    0.0003232 2987.48047 3110.66870 3094.0
    0.0003182 2987.14600 3117.37915 3143.0
    0.0003183 2986.81177 3124.71362 3142.0
    0.0003153 2986.47778 3134.32007 3172.0
    0.0003280 2986.14404 3144.96899 3049.0
    0.0003141 2985.81055 3160.84009 3184.0
    0.0003214 2985.47729 3181.18066 3111.0
    0.0003145 2985.14429 3205.98193 3180.0
    0.0003184 2984.81177 3236.66650 3141.0
    0.0003172 2984.47925 3267.75854 3153.0
    0.0003126 2984.14722 3299.37549 3199.0
    0.0003072 2983.81519 3329.75000 3255.0
    0.0002809 2983.48364 3356.67310 3560.0
    0.0002899 2983.15210 3378.15088 3450.0
    0.0002718 2982.82104 3392.74683 3679.0
    0.0002849 2982.49023 3400.09302 3510.0
    0.0002740 2982.15967 3400.83716 3650.0
    0.0002838 2981.82935 3397.34424 3523.0
    0.0002903 2981.49927 3391.65039 3445.0
    0.0002904 2981.16943 3386.12207 3443.0
    0.0002962 2980.83984 3383.95630 3376.0
    0.0002847 2980.51050 3385.70483 3512.0
    0.0002924 2980.18164 3394.59009 3420.0
    0.0002875 2979.85303 3413.04688 3478.0
    0.0002945 2979.52441 3443.15259 3396.0
    0.0002933 2979.19629 3486.36230 3410.0
    0.0002832 2978.86816 3543.11694 3531.0
    0.0002797 2978.54077 3611.46753 3575.0
    0.0002788 2978.21338 3688.36523 3587.0
    0.0002649 2977.88623 3768.00391 3775.0
    0.0002665 2977.55933 3845.57251 3752.0
    0.0002562 2977.23291 3916.72778 3903.0
    0.0002549 2976.90649 3978.96094 3923.0
    0.0002501 2976.58081 4030.16235 3999.0
    0.0002509 2976.25488 4066.86987 3985.0
    0.0002431 2975.92944 4084.36597 4114.0
    0.0002396 2975.60425 4078.77051 4174.0
    0.0002481 2975.27930 4049.23315 4031.0
    0.0002460 2974.95483 4000.98267 4065.0
    0.0002629 2974.63062 3936.64795 3804.0
    0.0002705 2974.30640 3863.82227 3697.0
    0.0002644 2973.98267 3787.38940 3782.0
    0.0002793 2973.65918 3710.22998 3581.0
    0.0002928 2973.33594 3634.79932 3415.0
    0.0002940 2973.01294 3559.27148 3401.0
    0.0002924 2972.69043 3486.59155 3420.0
    0.0002995 2972.36792 3419.62012 3339.0
    0.0003079 2972.04590 3359.24292 3248.0
    0.0003144 2971.72412 3307.67627 3181.0
    0.0003076 2971.40259 3263.31519 3251.0
    0.0003201 2971.08130 3230.81763 3124.0
    0.0003209 2970.76050 3207.63159 3116.0
    0.0003044 2970.43970 3191.18652 3285.0
    0.0002995 2970.11938 3180.82739 3339.0
    0.0003115 2969.79932 3173.68359 3210.0
    0.0003161 2969.47925 3168.40308 3164.0
    0.0003076 2969.15991 3163.59790 3251.0
    0.0003082 2968.84082 3157.40967 3245.0
    0.0003083 2968.52173 3152.04468 3244.0
    0.0003093 2968.20313 3146.59375 3233.0
    0.0003241 2967.88477 3143.12012 3085.0
    0.0003141 2967.56665 3139.25513 3184.0
    0.0003195 2967.24902 3136.56152 3130.0
    0.0003115 2966.93140 3135.86865 3210.0
    0.0003053 2966.61426 3137.40137 3275.0
    0.0003129 2966.29736 3141.18506 3196.0
    0.0003114 2965.98071 3150.49170 3211.0
    0.0003196 2965.66455 3164.29761 3129.0
    0.0003301 2965.34863 3183.61694 3029.0
    0.0003098 2965.03271 3206.67871 3228.0
    0.0003184 2964.71753 3233.53442 3141.0
    0.0003192 2964.40234 3258.35913 3133.0
    0.0003180 2964.08740 3289.19775 3145.0
    0.0002993 2963.77295 3317.97290 3341.0
    0.0002993 2963.45874 3344.48950 3341.0
    0.0003067 2963.14478 3366.43213 3261.0
    0.0002996 2962.83105 3382.71777 3338.0
    0.0002875 2962.51782 3392.73291 3478.0
    0.0003001 2962.20483 3393.89575 3332.0
    0.0003007 2961.89209 3391.10596 3326.0
    0.0003024 2961.57959 3383.17212 3307.0
    0.0003036 2961.26758 3371.77197 3294.0
    0.0002983 2960.95581 3358.74927 3352.0
    0.0003103 2960.64429 3345.77905 3223.0
    0.0003108 2960.33301 3334.15747 3217.0
    0.0003089 2960.02222 3324.67969 3237.0
    0.0003051 2959.71167 3317.68042 3278.0
    0.0003107 2959.40137 3313.07813 3219.0
    0.0003080 2959.09131 3310.84985 3247.0
    0.0003041 2958.78174 3311.14526 3288.0
    0.0003070 2958.47217 3313.50000 3257.0
    0.0003107 2958.16333 3320.19922 3219.0
    0.0003114 2957.85449 3330.19238 3211.0
    0.0003131 2957.54590 3342.45093 3194.0
    0.0002946 2957.23779 3355.00195 3394.0
    0.0002921 2956.93018 3365.31201 3423.0
    0.0002982 2956.62256 3370.99805 3354.0
    0.0002963 2956.31543 3370.51929 3375.0
    0.0002972 2956.00854 3362.92383 3365.0
    0.0002974 2955.70190 3350.70142 3362.0
    0.0003011 2955.39575 3331.80444 3321.0
    0.0003127 2955.08960 3308.74902 3198.0
    0.0003111 2954.78418 3283.07471 3214.0
    0.0003067 2954.47876 3255.84814 3260.0
    0.0003166 2954.17383 3228.04932 3159.0
    0.0003173 2953.86914 3200.36426 3152.0
    0.0003156 2953.56470 3173.30176 3169.0
    0.0003279 2953.26074 3147.81055 3050.0
    0.0003189 2952.95703 3122.93970 3136.0
    0.0003173 2952.65356 3098.97168 3152.0
    0.0003281 2952.35059 3077.75708 3048.0
    0.0003285 2952.04785 3059.42236 3044.0
    0.0003313 2951.74536 3042.92773 3018.0
    0.0003279 2951.44312 3027.53467 3050.0
    0.0003351 2951.14136 3015.86816 2984.0
    0.0003412 2950.84009 3006.40698 2931.0
    0.0003391 2950.53882 2999.02075 2949.0
    0.0003327 2950.23804 2993.21558 3006.0
    0.0003353 2949.93750 2989.50464 2982.0
    0.0003380 2949.63721 2988.70703 2959.0
    0.0003304 2949.33740 2988.18774 3027.0
    0.0003394 2949.03784 2988.47021 2946.0
    0.0003369 2948.73877 2991.18408 2968.0
    0.0003328 2948.43994 2996.01367 3005.0
    0.0003403 2948.14111 3002.97046 2939.0
    0.0003313 2947.84302 3013.45557 3018.0
    0.0003344 2947.54517 3027.33325 2990.0
    0.0003256 2947.24756 3045.26367 3071.0
    0.0003291 2946.95044 3065.95483 3039.0
    0.0003344 2946.65356 3089.32397 2990.0
    0.0003209 2946.35693 3114.35205 3116.0
    0.0003183 2946.06079 3138.06226 3142.0
    0.0003117 2945.76465 3161.76465 3208.0
    0.0003065 2945.46924 3182.63892 3263.0
    0.0003136 2945.17407 3198.67529 3189.0
    0.0003093 2944.87915 3211.01880 3233.0
    0.0003084 2944.58447 3221.14844 3243.0
    0.0003129 2944.29028 3229.46948 3196.0
    0.0003063 2943.99634 3237.87524 3265.0
    0.0003149 2943.70288 3249.37573 3176.0
    0.0003008 2943.40967 3263.78394 3324.0
    0.0003141 2943.11670 3279.73901 3184.0
    0.0002989 2942.82422 3295.73950 3346.0
    0.0003018 2942.53198 3310.11719 3314.0
    0.0003010 2942.23999 3321.06567 3322.0
    0.0003087 2941.94849 3326.57251 3239.0
    0.0002957 2941.65723 3326.96118 3382.0
    0.0003008 2941.36646 3323.48511 3324.0
    0.0003002 2941.07593 3318.49194 3331.0
    0.0003031 2940.78589 3314.25708 3299.0
    0.0002982 2940.49609 3312.94214 3353.0
    0.0003032 2940.20654 3313.34180 3298.0
    0.0002910 2939.91724 3314.09644 3436.0
    0.0002940 2939.62842 3312.07788 3401.0
    0.0002904 2939.34009 3304.05200 3443.0
    0.0002997 2939.05200 3288.23584 3337.0
    0.0003001 2938.76416 3265.36792 3332.0
    0.0003083 2938.47681 3238.43311 3244.0
    0.0003029 2938.18970 3211.19727 3301.0
    0.0003095 2937.90283 3186.01270 3231.0
    0.0003099 2937.61670 3164.89185 3227.0
    0.0003127 2937.33057 3148.35645 3198.0
    0.0003148 2937.04492 3136.07837 3177.0
    0.0003268 2936.75977 3127.45996 3060.0
    0.0003283 2936.47461 3122.26587 3046.0
    0.0003228 2936.18994 3121.43921 3098.0
    0.0003284 2935.90576 3123.70557 3045.0
    0.0003257 2935.62183 3129.48169 3070.0
    0.0003218 2935.33838 3137.81909 3108.0
    0.0003101 2935.05518 3145.88647 3225.0
    0.0003055 2934.77222 3154.26782 3273.0
    0.0003143 2934.48975 3159.61865 3182.0
    0.0003057 2934.20776 3161.93359 3271.0
    0.0003253 2933.92578 3159.57446 3074.0
    0.0003143 2933.64453 3155.20752 3182.0
    0.0003071 2933.36328 3149.56030 3256.0
    0.0003138 2933.08276 3144.10913 3187.0
    0.0003182 2932.80225 3138.79053 3143.0
    0.0003074 2932.52246 3134.87207 3253.0
    0.0003114 2932.24268 3130.38013 3211.0
    0.0003132 2931.96338 3126.90845 3193.0
    0.0003224 2931.68457 3122.27710 3102.0
    0.0003152 2931.40576 3116.44385 3173.0
    0.0003128 2931.12769 3110.69702 3197.0
    0.0003226 2930.84985 3104.44678 3100.0
    0.0003213 2930.57251 3097.19507 3112.0
    0.0003234 2930.29541 3089.09229 3092.0
    0.0003253 2930.01855 3080.44238 3074.0
    0.0003168 2929.74219 3071.49121 3157.0
    0.0003300 2929.46631 3062.63818 3030.0
    0.0003219 2929.19067 3056.31299 3107.0
    0.0003214 2928.91528 3052.61133 3111.0
    0.0003262 2928.64038 3051.74561 3066.0
    0.0003267 2928.36572 3053.91699 3061.0
    0.0003341 2928.09155 3059.44824 2993.0
    0.0003401 2927.81787 3068.47729 2940.0
    0.0003291 2927.54443 3083.97583 3039.0
    0.0003175 2927.27124 3100.02881 3150.0
    0.0003265 2926.99854 3118.24072 3063.0
    0.0003074 2926.72632 3138.63599 3253.0
    0.0003194 2926.45435 3159.16528 3131.0
    0.0003151 2926.18286 3178.39697 3174.0
    0.0003168 2925.91162 3195.59180 3157.0
    0.0003133 2925.64063 3210.72461 3192.0
    0.0003156 2925.37012 3225.26514 3169.0
    0.0003221 2925.10010 3236.28516 3105.0
    0.0003075 2924.83057 3243.16113 3252.0
    0.0003065 2924.56104 3246.14819 3263.0
    0.0003068 2924.29224 3243.29272 3259.0
    0.0003058 2924.02368 3234.48584 3270.0
    0.0003081 2923.75537 3220.48950 3246.0
    0.0003091 2923.48755 3203.82397 3235.0
    0.0002992 2923.22021 3186.07471 3342.0
    0.0003210 2922.95313 3169.40942 3115.0
    0.0003044 2922.68628 3153.03369 3285.0
    0.0003271 2922.41992 3138.60132 3057.0
    0.0003080 2922.15405 3125.75439 3247.0
    0.0003158 2921.88843 3114.76978 3167.0
    0.0003125 2921.62329 3106.15625 3200.0
    0.0003185 2921.35864 3101.19043 3140.0
    0.0003176 2921.09424 3100.79297 3149.0
    0.0003167 2920.83008 3107.25732 3158.0
    0.0003299 2920.56665 3119.10718 3031.0
    0.0003240 2920.30322 3137.89307 3086.0
    0.0003144 2920.04053 3163.45288 3181.0
    0.0003170 2919.77808 3194.92773 3155.0
    0.0003180 2919.51587 3230.69824 3145.0
    0.0003073 2919.25415 3268.44287 3254.0
    0.0003008 2918.99292 3305.26587 3325.0
    0.0003008 2918.73169 3338.51465 3325.0
    0.0002895 2918.47144 3364.68726 3454.0
    0.0002791 2918.21118 3380.46411 3583.0
    0.0002850 2917.95142 3385.68799 3509.0
    0.0002745 2917.69214 3381.23096 3643.0
    0.0002913 2917.43311 3369.19653 3433.0
    0.0002972 2917.17456 3352.05054 3365.0
    0.0002998 2916.91650 3331.13062 3336.0
    0.0003071 2916.65869 3309.44092 3256.0
    0.0003049 2916.40112 3287.34814 3280.0
    0.0002988 2916.14404 3264.30591 3347.0
    0.0002990 2915.88745 3240.96069 3345.0
    0.0002975 2915.63135 3218.07104 3361.0
    0.0002997 2915.37549 3196.62793 3337.0
    0.0003023 2915.12012 3177.30688 3308.0
    0.0003221 2914.86499 3161.59106 3105.0
    0.0003115 2914.61035 3150.39722 3210.0
    0.0003130 2914.35620 3143.57959 3195.0
    0.0003132 2914.10229 3141.09180 3193.0
    0.0003236 2913.84888 3142.69287 3090.0
    0.0003211 2913.59595 3148.35034 3114.0
    0.0003233 2913.34326 3158.01587 3093.0
    0.0003171 2913.09082 3170.85645 3154.0
    0.0003103 2912.83911 3188.01782 3223.0
    0.0003164 2912.58765 3209.31323 3161.0
    0.0003050 2912.33667 3229.28491 3279.0
    0.0003101 2912.08594 3248.26294 3225.0
    0.0003044 2911.83594 3264.00122 3285.0
    0.0003102 2911.58594 3275.04028 3224.0
    0.0003018 2911.33667 3281.16040 3314.0
    0.0003083 2911.08765 3283.00171 3244.0
    0.0003136 2910.83887 3282.07300 3189.0
    0.0003029 2910.59082 3279.16748 3301.0
    0.0003054 2910.34302 3275.80762 3274.0
    0.0003054 2910.09546 3269.47168 3274.0
    0.0003152 2909.84863 3260.40137 3173.0
    0.0003018 2909.60205 3247.66504 3313.0
    0.0003104 2909.35596 3228.32422 3222.0
    0.0003096 2909.11011 3209.32275 3230.0
    0.0003127 2908.86499 3189.32959 3198.0
    0.0003202 2908.61987 3169.94385 3123.0
    0.0003223 2908.37549 3152.55103 3103.0
    0.0003233 2908.13135 3137.94043 3093.0
    0.0003245 2907.88770 3126.34399 3082.0
    0.0003244 2907.64429 3117.64355 3083.0
    0.0003210 2907.40161 3111.62769 3115.0
    0.0003121 2907.15894 3106.82617 3204.0
    0.0003159 2906.91724 3106.23730 3166.0
    0.0003096 2906.67554 3108.66040 3230.0
    0.0003148 2906.43433 3114.50879 3177.0
    0.0003088 2906.19360 3124.39355 3238.0
    0.0003144 2905.95313 3139.00708 3181.0
    0.0003101 2905.71313 3160.68774 3225.0
    0.0003037 2905.47388 3186.41895 3293.0
    0.0003045 2905.23462 3216.57446 3284.0
    0.0002933 2904.99585 3250.67310 3410.0
    0.0002990 2904.75757 3285.33838 3345.0
    0.0002842 2904.51978 3316.90771 3519.0
    0.0002869 2904.28247 3341.15723 3486.0
    0.0002838 2904.04541 3354.29688 3524.0
    0.0002765 2903.80884 3354.32788 3617.0
    0.0002853 2903.57275 3343.22754 3505.0
    0.0002971 2903.33691 3322.76440 3366.0
    0.0002865 2903.10181 3296.21313 3490.0
    0.0003005 2902.86694 3270.60107 3328.0
    0.0003061 2902.63257 3245.83862 3267.0
    0.0003002 2902.39844 3222.21973 3331.0
    0.0003079 2902.16479 3198.84180 3248.0
    0.0003119 2901.93164 3174.34180 3206.0
    0.0003122 2901.69873 3148.40747 3203.0
    0.0003244 2901.46655 3120.48804 3083.0
    0.0003256 2901.23486 3090.67920 3071.0
    0.0003189 2901.00342 3063.96069 3136.0
    0.0003215 2900.77222 3040.01587 3110.0
    0.0003383 2900.54175 3019.98242 2956.0
    0.0003243 2900.31152 3004.71777 3084.0
    0.0003359 2900.08179 2997.52808 2977.0
    0.0003364 2899.85254 2993.76147 2973.0
    0.0003389 2899.62378 2995.71753 2951.0
    0.0003312 2899.39526 3003.10107 3019.0
    0.0003411 2899.16724 3016.63794 2932.0
    0.0003370 2898.93970 3035.06860 2967.0
    0.0003341 2898.71265 3057.54712 2993.0
    0.0003233 2898.48608 3084.76367 3093.0
    0.0003301 2898.25977 3111.14624 3029.0
    0.0003257 2898.03394 3137.12451 3070.0
    0.0003088 2897.80859 3159.07617 3238.0
    0.0003220 2897.58374 3175.77271 3106.0
    0.0003203 2897.35913 3184.92944 3122.0
    0.0003202 2897.13501 3186.99927 3123.0
    0.0003177 2896.91138 3183.22998 3148.0
    0.0003227 2896.68823 3176.49658 3099.0
    0.0003207 2896.46558 3167.79395 3118.0
    0.0003300 2896.24341 3158.02173 3030.0
    0.0003148 2896.02148 3146.93237 3177.0
    0.0003240 2895.80005 3138.77881 3086.0
    0.0003179 2895.57910 3131.36426 3146.0
    0.0003223 2895.35864 3124.31055 3103.0
    0.0003269 2895.13867 3118.45508 3059.0
    0.0003188 2894.91895 3115.01050 3137.0
    0.0003168 2894.69971 3115.62402 3157.0
    0.0003222 2894.48096 3122.20923 3104.0
    0.0003237 2894.26270 3136.14282 3089.0
    0.0003170 2894.04492 3157.79688 3155.0
    0.0003174 2893.82764 3190.26855 3151.0
    0.0003119 2893.61060 3232.75195 3206.0
    0.0003128 2893.39429 3284.83081 3197.0
    0.0002941 2893.17822 3344.85156 3400.0
    0.0002921 2892.96265 3409.66797 3423.0
    0.0002837 2892.74731 3474.51025 3525.0
    0.0002730 2892.53271 3533.33179 3663.0
    0.0002766 2892.31860 3580.44922 3615.0
    0.0002722 2892.10474 3612.47070 3674.0
    0.0002772 2891.89136 3630.00439 3608.0
    0.0002737 2891.67847 3636.74878 3653.0
    0.0002724 2891.46606 3637.03027 3671.0
    0.0002791 2891.25415 3633.87573 3583.0
    0.0002750 2891.04272 3628.29834 3637.0
    0.0002782 2890.83179 3619.87207 3594.0
    0.0002720 2890.62109 3606.00464 3676.0
    0.0002754 2890.41089 3585.12354 3631.0
    0.0002728 2890.20117 3556.54443 3666.0
    0.0002814 2889.99219 3521.21753 3554.0
    0.0002832 2889.78345 3479.53857 3531.0
    0.0002988 2889.57520 3437.03662 3347.0
    0.0002904 2889.36719 3393.66211 3443.0
    0.0002945 2889.15991 3350.43628 3396.0
    0.0002988 2888.95288 3308.08057 3347.0
    0.0003100 2888.74658 3266.67749 3226.0
    0.0003133 2888.54053 3226.79712 3192.0
    0.0003178 2888.33496 3189.02222 3147.0
    0.0003219 2888.12988 3153.16016 3107.0
    0.0003225 2887.92529 3122.20361 3101.0
    0.0003156 2887.72119 3092.99634 3169.0
    0.0003322 2887.51758 3066.77563 3010.0
    0.0003249 2887.31445 3043.38623 3078.0
    0.0003367 2887.11182 3025.16626 2970.0
    0.0003385 2886.90942 3006.89844 2954.0
    0.0003297 2886.70752 2990.84570 3033.0
    0.0003299 2886.50635 2976.50708 3031.0
    0.0003484 2886.30542 2964.75269 2870.0
    0.0003381 2886.10522 2955.98926 2958.0
    0.0003433 2885.90527 2948.64282 2913.0
    0.0003303 2885.70581 2943.99805 3028.0
    0.0003441 2885.50684 2940.95166 2906.0
    0.0003429 2885.30835 2941.22510 2916.0
    0.0003358 2885.11035 2939.46021 2978.0
    0.0003389 2884.91284 2942.33643 2951.0
    0.0003403 2884.71558 2946.47290 2939.0
    0.0003434 2884.51904 2952.02710 2912.0
    0.0003384 2884.32275 2958.42383 2955.0
    0.0003461 2884.12744 2965.19824 2889.0
    0.0003434 2883.93213 2972.28955 2912.0
    0.0003273 2883.73755 2977.84448 3055.0
    0.0003347 2883.54321 2985.48242 2988.0
    0.0003359 2883.34961 2992.72241 2977.0
    0.0003380 2883.15625 3003.29053 2959.0
    0.0003365 2882.96338 3016.83252 2972.0
    0.0003388 2882.77124 3033.98193 2952.0
    0.0003297 2882.57935 3056.55957 3033.0
    0.0003422 2882.38794 3084.91455 2922.0
    0.0003220 2882.19702 3119.51318 3106.0
    0.0003168 2882.00659 3158.89233 3157.0
    0.0003121 2881.81689 3203.87500 3204.0
    0.0003179 2881.62744 3253.62964 3146.0
    0.0002968 2881.43848 3304.78809 3369.0
    0.0003020 2881.25000 3355.26587 3311.0
    0.0002888 2881.06201 3402.15283 3463.0
    0.0002820 2880.87476 3443.52954 3546.0
    0.0002797 2880.68774 3477.42480 3575.0
    0.0002691 2880.50122 3502.61597 3716.0
    0.0002757 2880.31519 3518.42676 3627.0
    0.0002738 2880.12964 3524.12842 3652.0
    0.0002808 2879.94458 3521.05444 3561.0
    0.0002860 2879.76001 3509.74121 3496.0
    0.0002860 2879.57593 3491.84106 3497.0
    0.0002887 2879.39233 3468.62329 3464.0
    0.0002829 2879.20923 3441.03052 3535.0
    0.0002848 2879.02661 3409.73584 3511.0
    0.0002889 2878.84473 3375.23267 3462.0
    0.0002943 2878.66309 3337.95996 3398.0
    0.0002995 2878.48193 3300.43872 3339.0
    0.0003060 2878.30127 3259.78931 3268.0
    0.0003147 2878.12109 3219.11523 3178.0
    0.0003125 2877.94165 3179.76904 3200.0
    0.0003158 2877.76245 3142.95581 3167.0
    0.0003175 2877.58374 3109.63306 3150.0
    0.0003268 2877.40576 3080.38403 3060.0
    0.0003315 2877.22803 3055.24121 3017.0
    0.0003269 2877.05078 3035.14160 3059.0
    0.0003286 2876.87427 3020.70679 3043.0
    0.0003281 2876.69800 3009.93237 3048.0
    0.0003300 2876.52246 3003.42188 3030.0
    0.0003326 2876.34741 3000.58887 3007.0
    0.0003416 2876.17261 3000.83936 2927.0
    0.0003394 2875.99854 3003.20874 2946.0
    0.0003353 2875.82471 3006.68994 2982.0
    0.0003303 2875.65161 3010.20630 3028.0
    0.0003270 2875.47900 3012.90625 3058.0
    0.0003269 2875.30688 3015.94360 3059.0
    0.0003236 2875.13525 3015.45508 3090.0
    0.0003246 2874.96411 3013.53174 3081.0
    0.0003305 2874.79346 3009.32495 3026.0
    0.0003297 2874.62354 3007.19751 3033.0
    0.0003327 2874.45386 3006.44019 3006.0
    0.0003343 2874.28467 3007.93799 2991.0
    0.0003364 2874.11621 3012.45508 2973.0
    0.0003214 2873.94800 3017.75024 3111.0
    0.0003229 2873.78052 3030.32568 3097.0
    0.0003299 2873.61353 3045.66138 3031.0
    0.0003223 2873.44678 3064.39355 3103.0
    0.0003278 2873.28076 3085.13379 3051.0
    0.0003183 2873.11523 3108.47656 3142.0
    0.0003047 2872.95020 3131.99463 3282.0
    0.0003142 2872.78564 3153.00439 3183.0
    0.0003056 2872.62183 3170.27295 3272.0
    0.0003018 2872.45825 3179.71753 3314.0
    0.0003054 2872.29517 3183.00146 3274.0
    0.0003062 2872.13281 3179.47778 3266.0
    0.0003157 2871.97095 3171.29077 3168.0
    0.0003262 2871.80933 3161.13672 3066.0
    0.0003265 2871.64868 3151.47510 3063.0
    0.0003297 2871.48804 3144.05566 3033.0
    0.0003194 2871.32813 3139.52637 3131.0
    0.0003215 2871.16895 3138.58447 3110.0
    0.0003198 2871.01001 3140.50610 3127.0
    0.0003116 2870.85181 3144.64478 3209.0
    0.0003272 2870.69385 3150.63379 3056.0
    0.0003173 2870.53662 3158.45654 3152.0
    0.0003185 2870.37988 3167.58838 3140.0
    0.0003080 2870.22363 3177.52539 3247.0
    0.0003178 2870.06787 3187.09839 3147.0
    0.0003105 2869.91260 3198.18457 3221.0
    0.0003044 2869.75806 3202.32446 3285.0
    0.0003099 2869.60400 3201.02197 3227.0
    0.0003084 2869.45020 3194.89355 3243.0
    0.0003072 2869.29712 3184.16479 3255.0
    0.0003173 2869.14453 3170.73511 3152.0
    0.0003267 2868.99243 3155.27661 3061.0
    0.0003277 2868.84106 3139.34521 3052.0
    0.0003284 2868.68994 3123.52173 3045.0
    0.0003326 2868.53955 3109.65479 3007.0
    0.0003292 2868.38965 3094.11133 3038.0
    0.0003246 2868.24023 3078.01245 3081.0
    0.0003270 2868.09131 3062.49512 3058.0
    0.0003296 2867.94287 3045.11963 3034.0
    0.0003369 2867.79517 3027.73877 2968.0
    0.0003458 2867.64795 3010.67627 2892.0
    0.0003418 2867.50098 2994.87744 2926.0
    0.0003478 2867.35498 2980.89648 2875.0
    0.0003455 2867.20923 2969.30811 2894.0
    0.0003384 2867.06396 2958.63062 2955.0
    0.0003329 2866.91943 2953.56519 3004.0
    0.0003439 2866.77539 2952.63477 2908.0
    0.0003390 2866.63159 2957.42480 2950.0
    0.0003350 2866.48877 2967.22925 2985.0
    0.0003404 2866.34619 2983.65820 2938.0
    0.0003342 2866.20435 3007.63916 2992.0
    0.0003463 2866.06299 3039.88013 2888.0
    0.0003359 2865.92212 3080.72559 2977.0
    0.0003394 2865.78174 3128.93701 2946.0
    0.0003233 2865.64185 3185.60669 3093.0
    0.0003170 2865.50269 3247.85083 3155.0
    0.0003029 2865.36401 3312.90112 3301.0
    0.0003005 2865.22583 3377.11987 3328.0
    0.0002892 2865.08813 3436.19336 3458.0
    0.0002822 2864.95093 3485.68311 3544.0
    0.0002838 2864.81445 3521.89844 3524.0
    0.0002832 2864.67847 3543.94165 3531.0
    0.0002862 2864.54297 3551.30005 3494.0
    0.0002897 2864.40820 3552.56519 3452.0
    0.0002933 2864.27368 3547.34839 3409.0
    0.0002892 2864.13989 3540.12036 3458.0
    0.0002999 2864.00659 3532.81519 3334.0
    0.0002939 2863.87402 3526.80933 3402.0
    0.0002745 2863.74170 3519.34277 3643.0
    0.0002855 2863.61011 3509.41528 3503.0
    0.0002839 2863.47900 3494.87622 3522.0
    0.0002879 2863.34863 3473.45825 3474.0
    0.0002804 2863.21851 3447.00562 3566.0
    0.0002946 2863.08911 3413.68164 3395.0
    0.0002984 2862.96021 3375.23169 3351.0
    0.0003033 2862.83179 3333.52368 3297.0
    0.0003067 2862.70410 3291.30151 3260.0
    0.0003133 2862.57690 3249.72070 3192.0
    0.0003107 2862.45020 3210.87598 3219.0
    0.0003261 2862.32397 3175.67920 3067.0
    0.0003185 2862.19849 3144.46021 3140.0
    0.0003149 2862.07349 3116.87451 3176.0
    0.0003201 2861.94897 3092.34155 3124.0
    0.0003312 2861.82520 3070.38965 3019.0
    0.0003341 2861.70166 3050.81885 2993.0
    0.0003308 2861.57910 3033.85303 3023.0
    0.0003471 2861.45679 3020.79956 2881.0
    0.0003311 2861.33521 3010.61523 3020.0
    0.0003218 2861.21387 3004.68481 3108.0
    0.0003448 2861.09351 3003.42407 2900.0
    0.0003386 2860.97339 3008.71484 2953.0
    0.0003416 2860.85400 3017.30957 2927.0
    0.0003306 2860.73511 3030.36621 3025.0
    0.0003309 2860.61670 3047.52979 3022.0
    0.0003292 2860.49902 3067.64551 3038.0
    0.0003243 2860.38184 3085.59741 3084.0
    0.0003191 2860.26514 3107.91162 3134.0
    0.0003189 2860.14917 3128.16504 3136.0
    0.0003132 2860.03369 3145.19580 3193.0
    0.0002958 2859.91870 3158.74048 3381.0
    0.0002970 2859.80444 3166.26074 3367.0
    0.0003042 2859.69067 3169.45972 3287.0
    0.0002955 2859.57739 3168.63477 3384.0
    0.0003116 2859.46484 3165.65161 3209.0
    0.0003036 2859.35254 3156.02856 3294.0
    0.0003119 2859.24121 3146.35376 3206.0
    0.0003155 2859.13013 3135.41113 3170.0
    0.0003136 2859.01978 3123.83398 3189.0
    0.0003171 2858.90991 3110.52905 3154.0
    0.0003128 2858.80078 3099.36670 3197.0
    0.0003121 2858.69214 3089.20703 3204.0
    0.0003200 2858.58398 3081.11426 3125.0
    0.0003132 2858.47656 3075.73486 3193.0
    0.0003200 2858.36963 3074.50024 3125.0
    0.0003144 2858.26318 3076.42358 3181.0
    0.0003280 2858.15723 3082.96533 3049.0
    0.0003233 2858.05200 3094.32715 3093.0
    0.0003189 2857.94751 3109.46753 3136.0
    0.0003269 2857.84351 3129.15869 3059.0
    0.0003247 2857.73999 3151.42505 3080.0
    0.0003203 2857.63696 3174.55859 3122.0
    0.0003195 2857.53467 3196.76440 3130.0
    0.0002966 2857.43286 3216.43555 3371.0
    0.0002965 2857.33154 3232.44653 3373.0
    0.0003014 2857.23120 3244.29395 3318.0
    0.0002972 2857.13110 3252.14160 3365.0
    0.0003029 2857.03149 3256.78076 3301.0
    0.0003137 2856.93262 3259.52832 3188.0
    0.0003039 2856.83447 3261.80420 3291.0
    0.0003115 2856.73682 3264.91626 3210.0
    0.0003054 2856.63965 3269.67603 3274.0
    0.0003121 2856.54321 3276.30615 3204.0
    0.0003030 2856.44727 3284.49219 3300.0
    0.0003035 2856.35181 3292.21338 3295.0
    0.0003002 2856.25708 3300.85791 3331.0
    0.0002976 2856.16284 3307.67334 3360.0
    0.0003077 2856.06934 3311.10889 3250.0
    0.0003004 2855.97632 3308.78174 3329.0
    0.0003041 2855.88379 3301.59106 3288.0
    0.0003019 2855.79199 3288.29663 3312.0
    0.0003025 2855.70068 3269.60107 3306.0
    0.0003070 2855.61011 3247.01636 3257.0
    0.0003199 2855.52002 3221.68726 3126.0
    0.0003180 2855.43042 3196.56543 3145.0
    0.0003201 2855.34155 3174.29883 3124.0
    0.0003341 2855.25342 3151.21826 2993.0
    0.0003231 2855.16553 3129.35571 3095.0
    0.0003287 2855.07861 3107.78516 3042.0
    0.0003213 2854.99194 3086.98633 3112.0
    0.0003251 2854.90601 3066.06787 3076.0
    0.0003362 2854.82080 3046.25537 2974.0
    0.0003323 2854.73608 3025.29590 3009.0
    0.0003385 2854.65186 3004.86157 2954.0
    0.0003431 2854.56836 2985.37817 2915.0
    0.0003458 2854.48535 2968.36353 2892.0
    0.0003408 2854.40308 2952.88525 2934.0
    0.000353 2854.32129 2937.74878 2833.0
    0.0003429 2854.23999 2925.67236 2916.0
    0.000357 2854.15967 2915.74072 2798.0
    0.000359 2854.07959 2907.99365 2789.0
    0.0003455 2854.00024 2901.34595 2894.0
    0.0003418 2853.92163 2897.80542 2926.0
    0.0003454 2853.84351 2896.12207 2895.0
    0.000357 2853.76587 2896.26563 2798.0
    0.000355 2853.68896 2898.29517 2815.0
    0.000357 2853.61255 2902.79980 2803.0
    0.000355 2853.53687 2908.80249 2818.0
    0.0003455 2853.46167 2917.84302 2894.0
    0.0003393 2853.38721 2930.15479 2947.0
    0.0003426 2853.31323 2945.37671 2919.0
    0.0003419 2853.23999 2963.29224 2925.0
    0.0003352 2853.16724 2986.61133 2983.0
    0.0003376 2853.09521 3012.26343 2962.0
    0.000351 2853.02368 3041.68530 2850.0
    0.0003384 2852.95288 3072.17163 2955.0
    0.0003344 2852.88257 3106.97021 2990.0
    0.0003237 2852.81274 3143.17090 3089.0
    0.0003147 2852.74390 3179.73389 3178.0
    0.0003199 2852.67529 3217.45752 3126.0
    0.0003160 2852.60742 3251.29663 3165.0
    0.0003011 2852.54028 3282.34985 3321.0
    0.0002982 2852.47363 3310.54834 3354.0
    0.0002894 2852.40771 3334.66333 3456.0
    0.0002863 2852.34229 3354.32520 3493.0
    0.0002938 2852.27759 3370.90723 3404.0
    0.0002941 2852.21338 3382.69849 3400.0
    0.0002899 2852.14990 3389.00024 3449.0
    0.0002931 2852.08691 3390.28149 3412.0
    0.0002958 2852.02466 3385.42505 3381.0
    0.0002940 2851.96313 3373.72998 3401.0
    . . . 3363.0
_pd_calc_method     "Rietveld Refinement"
_pd_proc_info_data_reduction     ?
_pd_proc_info_datetime     2016-12-11T10:41:50
_pd_proc_info_excluded_regions     ?
_pd_proc_ls_background_function
;   GSAS Background function number 1 with  4 terms.
 Shifted Chebyshev function of 1st kind
      1:    3185.87     2:   -310.317     3:   -87.5319     4:    63.9418
;
_pd_proc_ls_peak_cutoff     0.01000
_pd_proc_ls_prof_R_factor     0.0212
_pd_proc_ls_prof_wR_factor     0.0277
_pd_proc_ls_prof_wR_expected     0.0154
_pd_proc_ls_profile_function
;
CW Profile function number 4 with  21 terms
Pseudovoigt profile coefficients as parameterized in
P. Thompson, D.E. Cox & J.B. Hastings (1987). J. Appl.
Cryst.,20,79-83.
Asymmetry correction of L.W. Finger, D.E. Cox & A. P. Jephcoat (1994).
J. Appl. Cryst.,27,892-900.
Microstrain broadening by P.W. Stephens,  (1999). J. Appl.
Cryst.,32,281-289.
#1(GU)   =  142.783 #2(GV)   =    0.000 #3(GW)   =    4.751
#4(GP)   =    0.000 #5(LX)   =    5.874 #6(ptec) =    -0.71
#7(trns) =     1.83 #8(shft) = -25.7226 #9(sfec) =     0.00
#10(S/L) =   0.0441 #11(H/L) =   0.0005 #12(eta) =   0.0000
#13(S400 ) =  3.9E-02 #14(S040 ) =  8.9E-05 #15(S004 ) =  3.1E-01
#16(S220 ) =  9.7E-03 #17(S202 ) = -6.4E-02 #18(S022 ) =  5.7E-04
#19(S301 ) = -8.2E-03 #20(S103 ) =  2.5E-02 #21(S121 ) = -8.8E-03
Peak tails are ignored  where the intensity is below 0.0100 times the peak
  Aniso. broadening axis   0.0   1.0   0.0
;
_pd_proc_ls_special_details     ?
_pd_proc_number_of_points     3217
_pd_spec_mount_mode     reflection
_pd_spec_mounting     'Normal sample holder'
_pd_spec_shape     flat_sheet
_pd_spec_size_axial     24
_pd_spec_size_equat     24
_pd_spec_size_thick     ?
loop_
    _atom_site_type_symbol
    _atom_site_label
    _atom_site_fract_x
    _atom_site_fract_y
    _atom_site_fract_z
    _atom_site_U_iso_or_equiv
    _atom_site_thermal_displace_type
    _atom_site_occupancy
    _atom_site_symmetry_multiplicity
    C C1 0.2727(12) 0.4151(4) 0.5145(14) 0.0556(15) Uiso 1.0 4
    C C2 0.3859(11) 0.33308(16) 0.4236(14) 0.026(4) Uiso 1.0 4
    C C3 0.2821(12) 0.25 0.5368(15) 0.026(4) Uiso 1.0 2
    C C6 0.0268(13) 0.25 0.463(2)   0.0556(15) Uiso 1.0 2
    H H7 0.56395 0.33136 0.47541 0.018(5) Uiso 1.0 4
    H H8 0.35795 0.33169 0.21841 0.018(5) Uiso 1.0 4
    O O11 0.1036(11) 0.4467(5) 0.3841(15) 0.0556(15) Uiso 1.0 4
    O O12 0.3502(12) 0.4512(5) 0.7178(14) 0.0556(15) Uiso 1.0 4
    O O15 -0.0968(16) 0.25 0.650(2)   0.0556(15) Uiso 1.0 2
    O O16 -0.0415(16) 0.25 0.232(2)   0.0556(15) Uiso 1.0 2
    O O17 0.3416(14) 0.25 0.7999(15) 0.0556(15) Uiso 1.0 2
    H H18 0.17127 0.25 0.87091 0.068(2)   Uiso 1.0 2
    Rb Rb19 -0.2264(3)   0.10523(10) -0.0313(3)   0.0590(9) Uiso 1.0 4
    H H21 0.0 0.0 0.5 0.07 Uiso 1.0 2
_geom_special_details     ?
loop_
    _geom_bond_atom_site_label_1
    _geom_bond_atom_site_label_2
    _geom_bond_site_symmetry_1
    _geom_bond_site_symmetry_2
    _geom_bond_distance
    _geom_bond_publ_flag
    C1 C2 . 1_555 1.5070(17) n
    C1 O11 . 1_555 1.278(5) n
    C1 O12 . 1_555 1.270(5) n
    C2 C1 . 1_555 1.5070(17) n
    C2 C3 . 1_555 1.5400(17) n
    C2 H7 . 1_555 1.081(7) n
    C2 H8 . 1_555 1.093(7) n
    C3 C2 . 1_555 1.5400(17) n
    C3 C2 . -2_555 1.5400(17) n
    C3 C6 . 1_555 1.5499(18) n
    C3 O17 . 1_555 1.420(5) n
    C6 C3 . 1_555 1.5499(18) n
    C6 O15 . 1_555 1.281(5) n
    C6 O16 . 1_555 1.267(5) n
    H7 C2 . 1_555 1.081(7) n
    H8 C2 . 1_555 1.093(8) n
    O11 C1 . 1_555 1.278(5) n
    O11 Rb19 . 2_555 3.159(7) n
    O11 Rb19 . -2_555 2.965(7) n
    O11 H21 . 2_556 1.209(6) n
    O12 C1 . 1_555 1.270(5) n
    O12 Rb19 . 2_556 2.984(6) n
    O12 Rb19 . -2_656 2.907(7) n
    O15 C6 . 1_555 1.281(5) n
    O15 Rb19 . 1_556 2.903(7) n
    O15 Rb19 . -2_556 2.903(7) n
    O16 C6 . 1_555 1.267(5) n
    O16 Rb19 . 1_555 2.784(7) n
    O16 Rb19 . -2_555 2.784(7) n
    O17 C3 . 1_555 1.420(5) n
    O17 H18 . 1_555 1.110(8) n
    O17 Rb19 . 1_656 3.454(7) n
    O17 Rb19 . -2_656 3.455(7) n
    H18 O17 . 1_555 1.110(8) n
    Rb19 O11 . 2_545 3.159(7) n
    Rb19 O11 . -2_555 2.965(7) n
    Rb19 O12 . 2_546 2.984(6) n
    Rb19 O12 . -2_454 2.907(7) n
    Rb19 O15 . 1_554 2.903(7) n
    Rb19 O16 . 1_555 2.784(7) n
    Rb19 O17 . 1_454 3.454(7) n
    H21 O11 . 2_546 1.209(6) n
    H21 O11 . -2_555 1.209(6) n
loop_
    _geom_angle_atom_site_label_1
    _geom_angle_atom_site_label_2
    _geom_angle_atom_site_label_3
    _geom_angle_site_symmetry_1
    _geom_angle_site_symmetry_2
    _geom_angle_site_symmetry_3
    _geom_angle
    _geom_angle_publ_flag
    C2 C1 O11 1_555 . 1_555 119.2(4) n
    C2 C1 O12 1_555 . 1_555 118.7(4) n
    O11 C1 O12 1_555 . 1_555 122.1(4) n
    C1 C2 C3 1_555 . 1_555 110.0(4) n
    C1 C2 H7 1_555 . 1_555 113.2(4) n
    C1 C2 H8 1_555 . 1_555 17.29(4) n
    C3 C2 H7 1_555 . 1_555 107.3(5) n
    C3 C2 H8 1_555 . 1_555 109.7(5) n
    H7 C2 H8 1_555 . 1_555 109.5(5) n
    C2 C3 C2 1_555 . -2_565 109.1(4) n
    C2 C3 C6 1_555 . 1_555 108.5(4) n
    C2 C3 O17 1_555 . 1_555 107.8(4) n
    C2 C3 C6 -2_565 . 1_555 108.5(4) n
    C2 C3 O17 -2_565 . 1_555 107.8(4) n
    C6 C3 O17 1_555 . 1_555 115.2(7) n
    C3 C6 O15 1_555 . 1_555 114.4(9) n
    C3 C6 O16 1_555 . 1_555 119.5(9) n
    O15 C6 O16 1_555 . 1_555 126.1(9) n
    C1 O11 Rb19 1_555 . 2_555 113.5(7) n
    C1 O11 Rb19 1_555 . -2_565 140.0(4) n
    Rb19 O11 Rb19 2_555 . -2_565 85.8(2)   n
    C1 O12 Rb19 1_555 . 2_556 136.0(4) n
    C1 O12 Rb19 1_555 . -2_666 121.4(4) n
    Rb19 O12 Rb19 2_556 . -2_666 102.3(2)   n
    C6 O15 Rb19 1_555 . 1_556 130.21(19) n
    C6 O15 Rb19 1_555 . -2_566 130.21(19) n
    Rb19 O15 Rb19 1_556 . -2_566 97.7(3)   n
    C6 O16 Rb19 1_555 . 1_555 125.3(2)   n
    C6 O16 Rb19 1_555 . -2_565 125.3(2)   n
    Rb19 O16 Rb19 1_555 . -2_565 103.5(4) n
    C3 O17 H18 1_555 . 1_555 99.3(7) n
    O11 Rb19 O11 2_545 . -2_565 94.2(2)   n
    O11 Rb19 O12 2_545 . 2_546 79.54(16) n
    O11 Rb19 O12 2_545 . -2_464 74.7(2)   n
    O11 Rb19 O15 2_545 . 1_554 98.11(18) n
    O11 Rb19 O16 2_545 . 1_555 142.5(2)   n
    O11 Rb19 O12 -2_565 . 2_546 63.59(19) n
    O11 Rb19 O12 -2_565 . -2_464 141.13(14) n
    O11 Rb19 O15 -2_565 . 1_554 116.3(2)   n
    O11 Rb19 O16 -2_565 . 1_555 67.2(2)   n
    O12 Rb19 O12 2_546 . -2_464 77.7(2)   n
    O12 Rb19 O15 2_546 . 1_554 177.6(2)   n
    O12 Rb19 O16 2_546 . 1_555 115.8(3)   n
    O12 Rb19 O15 -2_464 . 1_554 102.2(2)   n
    O12 Rb19 O16 -2_464 . 1_555 139.9(2)   n
    O15 Rb19 O16 1_554 . 1_555 65.8(2)   n
    O11 H21 O11 2_546 . -2_565 180.0 n
data_ramm020c_DFT
_database_code_depnum_ccdc_archive 'CCDC 1523504'
_audit_creation_method     'Materials Studio'
_chemical_formula_sum     "C6 H6 O7 Rb2"
_chemical_formula_iupac     'C6 H6 O7 Rb2'
_chemical_formula_weight     361.04
_symmetry_cell_setting     monoclinic
_symmetry_space_group_name_H-M     'P21/m'
_symmetry_space_group_name_Hall     '-P 2yb'
loop_
    _symmetry_equiv_pos_as_xyz
    x,y,z
    -x,y+1/2,-z
    -x,-y,-z
    x,-y+1/2,z
_cell_length_a     5.9780
_cell_length_b     15.0961
_cell_length_c     5.3207
_cell_angle_alpha     90.0000
_cell_angle_beta     93.9354
_cell_angle_gamma     90.0000
_cell_volume     478.99
_cell_formula_units_Z     2
_cell_measurement_temperature     300
_refine_diff_density_max     ?
loop_
    _atom_site_type_symbol
    _atom_site_label
    _atom_site_fract_x
    _atom_site_fract_y
    _atom_site_fract_z
    _atom_site_U_iso_or_equiv
    _atom_site_adp_type
    _atom_site_occupancy
    C C1 0.28187 0.41704 0.52143 0.05270 Uiso 1.00
    C C2 0.38508 0.33363 0.42243 0.01400 Uiso 1.00
    C C3 0.27797 0.25000 0.53116 0.01400 Uiso 1.00
    C C6 0.02276 0.25000 0.45797 0.05270 Uiso 1.00
    H H7 0.56395 0.33136 0.47541 0.01820 Uiso 1.00
    H H8 0.35795 0.33169 0.21841 0.01820 Uiso 1.00
    O O11 0.10613 0.44671 0.38734 0.05270 Uiso 1.00
    O O12 0.35379 0.45283 0.72015 0.05270 Uiso 1.00
    O O15 -0.10430 0.25000 0.63801 0.05270 Uiso 1.00
    O O16 -0.03680 0.25000 0.22772 0.05270 Uiso 1.00
    O O17 0.31806 0.25000 0.79999 0.05270 Uiso 1.00
    H H18 0.17127 0.25000 0.87091 0.06840 Uiso 1.00
    Rb Rb19 -0.22414 0.10319 -0.03836 0.05980 Uiso 1.00
    H H21 0.00000 0.00000 0.50000 0.07000 Uiso 1.00
loop_
    _geom_bond_atom_site_label_1
    _geom_bond_atom_site_label_2
    _geom_bond_site_symmetry_2
    _geom_bond_distance
    C1 C2 . 1.513
    C1 O11 . 1.308
    C1 O12 . 1.238
    C2 C3 . 1.546
    C2 H7 . 1.087
    C2 H8 . 1.087
    O11 Rb19 2 3.115
    O11 Rb19 4 2.997
    O11 H21 2_556 1.209
    O12 Rb19 4_656 2.879
    O12 Rb19 2_556 2.966
    Rb19 O12 4_454 2.879
    Rb19 O15 1_554 2.926
    Rb19 O11 2_545 3.115
    Rb19 O11 4 2.997
    Rb19 O16 . 2.820
    Rb19 O12 2_546 2.966
    C3 C2 4 1.546
    C3 C6 . 1.548
    C3 O17 . 1.434
    C6 O15 . 1.263
    C6 O16 . 1.252
    O15 Rb19 1_556 2.926
    O15 Rb19 4_556 2.926
    O16 Rb19 4 2.820
    O17 H18 . 0.979
    H21 O11 4 1.209
    H21 O11 2_546 1.209
loop_
    _geom_hbond_atom_site_label_D
    _geom_hbond_atom_site_label_H
    _geom_hbond_atom_site_label_A
    _geom_hbond_distance_DH
    _geom_hbond_distance_HA
    _geom_hbond_distance_DA
    _geom_hbond_angle_DHA
    O11 H21 O11 1.209 1.209 2.418 180.0
    O17 H18 O15 0.979 1.992 2.611 119.0
    O17 H18 O16 0.979 1.992 3.216 148.6
